# Supplementary material for: The bile acid-sensitive ion channel is gated by Ca2+-dependent conformational changes in the transmembrane domain
Source: Nat Commun. 2025 Jul 22;16:6746. doi: 10.1038/s41467-025-62038-9 (PMC12283945; doi:10.1038/s41467-025-62038-9)
Supplement: Supplementary file 4 — Source Data [file 41467_2025_62038_MOESM4_ESM.xlsx]

## Sheet: Fig.1_a
Ca2+(uM)	WT (Current in nA)								Time (ms)	Current (nA)
1000	-1	-1	-1	-1	-1	-1			0	-43.367
300	-53.4275	-74.3283	-75.7956	-74.6978	-100.445	-104.914			20	-43.47
100	-165.616	-218.863	-226.257	-220.323	-276.991	-262.1			40	-43.6153
30	-359.736	-500.638	-504.59	-495.369	-628.414	-567.215			60	-43.8151
10	-629.897	-885.794	-891.138	-870.963	-1092.16	-1008.67			80	-44.0791
3	-884.227	-1252.09	-1269.53	-1210.28	-1563.14	-1454.52			100	-44.4137
1	-1056.79	-1529.24	-1571.17	-1541.38	-1922.85	-1783.72			120	-44.8223
0.0001	-1365.02	-1972.13	-1965.97	-1912.7	-2576.98	-2333.75			140	-45.2998
									160	-45.8363
									180	-46.4195
									200	-47.0304
									220	-47.6483
									240	-48.2483
									260	-48.8065
									280	-49.3054
									300	-49.7282
									320	-50.0645
									340	-50.3056
									360	-50.4536
									380	-50.5113
									400	-50.4855
									420	-50.3859
									440	-50.2194
									460	-49.9935
									480	-49.7167
									500	-49.3932
									520	-49.0289
									540	-48.6241
									560	-48.1846
									580	-47.7165
									600	-47.2264
									620	-46.7247
									640	-46.2182
									660	-45.7162
									680	-45.2306
									700	-44.7661
									720	-44.3318
									740	-43.9252
									760	-43.5482
									780	-43.1998
									800	-42.8791
									820	-42.5862
									840	-42.3191
									860	-42.082
									880	-41.8804
									900	-41.7226
									920	-41.6151
									940	-41.5635
									960	-41.5716
									980	-41.6455
									1000	-41.7817
									1020	-41.9766
									1040	-42.2196
									1060	-42.5003
									1080	-42.8063
									1100	-43.1253
									1120	-43.4447
									1140	-43.7515
									1160	-44.0372
									1180	-44.2953
									1200	-44.5224
									1220	-44.7175
									1240	-44.877
									1260	-45.0023
									1280	-45.0977
									1300	-45.1632
									1320	-45.2006
									1340	-45.2095
									1360	-45.1895
									1380	-45.1424
									1400	-45.0666
									1420	-44.9643
									1440	-44.8356
									1460	-44.6809
									1480	-44.5075
									1500	-44.3203
									1520	-44.1269
									1540	-43.9325
									1560	-43.7456
									1580	-43.5751
									1600	-43.4261
									1620	-43.3037
									1640	-43.2091
									1660	-43.1409
									1680	-43.099
									1700	-43.0781
									1720	-43.0739
									1740	-43.0785
									1760	-43.0835
									1780	-43.0879
									1800	-43.0869
									1820	-43.0786
									1840	-43.0603
									1860	-43.0323
									1880	-42.9973
									1900	-42.954
									1920	-42.9035
									1940	-42.8407
									1960	-42.7628
									1980	-42.6669
									2000	-42.5499
									2020	-42.4083
									2040	-42.2406
									2060	-42.0467
									2080	-41.8334
									2100	-41.6064
									2120	-41.3783
									2140	-41.1586
									2160	-40.9617
									2180	-40.8031
									2200	-40.6953
									2220	-40.6488
									2240	-40.669
									2260	-40.7583
									2280	-40.9186
									2300	-41.1432
									2320	-41.4236
									2340	-41.7478
									2360	-42.1021
									2380	-42.4734
									2400	-42.8477
									2420	-43.2111
									2440	-43.5498
									2460	-43.8521
									2480	-44.1106
									2500	-44.3173
									2520	-44.4649
									2540	-44.5472
									2560	-44.5604
									2580	-44.5041
									2600	-44.3761
									2620	-44.1801
									2640	-43.9174
									2660	-43.5959
									2680	-43.2258
									2700	-42.8189
									2720	-42.392
									2740	-41.9616
									2760	-41.5464
									2780	-41.1693
									2800	-40.8498
									2820	-40.6075
									2840	-40.4575
									2860	-40.4122
									2880	-40.48
									2900	-40.6616
									2920	-40.952
									2940	-41.3374
									2960	-41.8026
									2980	-42.3279
									3000	-42.8901
									3020	-43.467
									3040	-44.0355
									3060	-44.5769
									3080	-45.0789
									3100	-45.5314
									3120	-45.9312
									3140	-46.2761
									3160	-46.57
									3180	-46.8188
									3200	-47.0287
									3220	-47.2048
									3240	-47.3509
									3260	-47.4703
									3280	-47.5646
									3300	-47.6324
									3320	-47.6724
									3340	-47.6819
									3360	-47.658
									3380	-47.5992
									3400	-47.5044
									3420	-47.3765
									3440	-47.2149
									3460	-47.0239
									3480	-46.8094
									3500	-46.5789
									3520	-46.3385
									3540	-46.0952
									3560	-45.8569
									3580	-45.6317
									3600	-45.4267
									3620	-45.2489
									3640	-45.1017
									3660	-44.9874
									3680	-44.9104
									3700	-44.869
									3720	-44.862
									3740	-44.8827
									3760	-44.9243
									3780	-44.9786
									3800	-45.034
									3820	-45.0799
									3840	-45.1009
									3860	-45.0814
									3880	-45.0121
									3900	-44.8797
									3920	-44.6773
									3940	-44.3988
									3960	-44.0432
									3980	-43.6197
									4000	-43.1378
									4020	-42.6176
									4040	-42.0792
									4060	-41.5483
									4080	-41.0543
									4100	-40.6264
									4120	-40.2893
									4140	-40.0615
									4160	-39.9569
									4180	-39.9819
									4200	-40.1345
									4220	-40.403
									4240	-40.7695
									4260	-41.2091
									4280	-41.6977
									4300	-42.2071
									4320	-42.7136
									4340	-43.1928
									4360	-43.6279
									4380	-44.0077
									4400	-44.3263
									4420	-44.5847
									4440	-44.7832
									4460	-44.9266
									4480	-45.0253
									4500	-45.0861
									4520	-45.1169
									4540	-45.1213
									4560	-45.1047
									4580	-45.0716
									4600	-45.0232
									4620	-44.9628
									4640	-44.8919
									4660	-44.8118
									4680	-44.7287
									4700	-44.6463
									4720	-44.5693
									4740	-44.5007
									4760	-44.4434
									4780	-44.4014
									4800	-44.374
									4820	-44.3595
									4840	-44.3531
									4860	-44.3476
									4880	-44.3385
									4900	-44.3193
									4920	-44.2828
									4940	-44.2241
									4960	-44.1411
									4980	-44.037
									5000	-43.9141
									5020	-43.7798
									5040	-43.6422
									5060	-43.5101
									5080	-43.3956
									5100	-43.309
									5120	-43.2581
									5140	-43.247
									5160	-43.2792
									5180	-43.3562
									5200	-43.4726
									5220	-43.6239
									5240	-43.7982
									5260	-43.9843
									5280	-44.1715
									5300	-44.3469
									5320	-44.4985
									5340	-44.6154
									5360	-44.6901
									5380	-44.7192
									5400	-44.703
									5420	-44.6438
									5440	-44.5465
									5460	-44.4168
									5480	-44.2669
									5500	-44.105
									5520	-43.9411
									5540	-43.7798
									5560	-43.6269
									5580	-43.4879
									5600	-43.365
									5620	-43.2597
									5640	-43.1698
									5660	-43.0953
									5680	-43.0359
									5700	-42.9912
									5720	-42.962
									5740	-42.9451
									5760	-42.9404
									5780	-42.9484
									5800	-42.9666
									5820	-42.9928
									5840	-43.0232
									5860	-43.0538
									5880	-43.0814
									5900	-43.1022
									5920	-43.1119
									5940	-43.1049
									5960	-43.0796
									5980	-43.036
									6000	-42.974
									6020	-42.8985
									6040	-42.8135
									6060	-42.7276
									6080	-42.6537
									6100	-42.6029
									6120	-42.5879
									6140	-42.6185
									6160	-42.7016
									6180	-42.8429
									6200	-43.0396
									6220	-43.2852
									6240	-43.5659
									6260	-43.8625
									6280	-44.158
									6300	-44.4317
									6320	-44.6631
									6340	-44.836
									6360	-44.938
									6380	-44.9647
									6400	-44.9164
									6420	-44.7984
									6440	-44.6185
									6460	-44.3899
									6480	-44.1276
									6500	-43.8481
									6520	-43.5647
									6540	-43.2898
									6560	-43.0334
									6580	-42.8078
									6600	-42.6191
									6620	-42.4734
									6640	-42.3708
									6660	-42.3137
									6680	-42.3051
									6700	-42.3428
									6720	-42.4242
									6740	-42.5429
									6760	-42.6936
									6780	-42.8701
									6800	-43.0628
									6820	-43.2632
									6840	-43.4574
									6860	-43.6351
									6880	-43.7847
									6900	-43.8972
									6920	-43.9638
									6940	-43.978
									6960	-43.9386
									6980	-43.8483
									7000	-43.7133
									7020	-43.5455
									7040	-43.3564
									7060	-43.1613
									7080	-42.9775
									7100	-42.819
									7120	-42.6991
									7140	-42.6261
									7160	-42.6043
									7180	-42.6354
									7200	-42.716
									7220	-42.8381
									7240	-42.9904
									7260	-43.1599
									7280	-43.3359
									7300	-43.5055
									7320	-43.6568
									7340	-43.7784
									7360	-43.8622
									7380	-43.904
									7400	-43.9
									7420	-43.8493
									7440	-43.7502
									7460	-43.6064
									7480	-43.4247
									7500	-43.2128
									7520	-42.982
									7540	-42.7428
									7560	-42.5104
									7580	-42.3019
									7600	-42.135
									7620	-42.0247
									7640	-41.9827
									7660	-42.0176
									7680	-42.1343
									7700	-42.329
									7720	-42.5907
									7740	-42.9016
									7760	-43.2403
									7780	-43.5823
									7800	-43.902
									7820	-44.1779
									7840	-44.3897
									7860	-44.5283
									7880	-44.5953
									7900	-44.5972
									7920	-44.5521
									7940	-44.4808
									7960	-44.4096
									7980	-44.365
									8000	-44.3689
									8020	-44.4382
									8040	-44.5793
									8060	-44.7894
									8080	-45.0613
									8100	-45.3783
									8120	-45.7193
									8140	-46.059
									8160	-46.3741
									8180	-46.6469
									8200	-46.8626
									8220	-47.013
									8240	-47.095
									8260	-47.1114
									8280	-47.0718
									8300	-46.9865
									8320	-46.8667
									8340	-46.723
									8360	-46.5643
									8380	-46.3996
									8400	-46.2337
									8420	-46.069
									8440	-45.9041
									8460	-45.7371
									8480	-45.5681
									8500	-45.3912
									8520	-45.2018
									8540	-44.9933
									8560	-44.7578
									8580	-44.4908
									8600	-44.1872
									8620	-43.8431
									8640	-43.4552
									8660	-43.0255
									8680	-42.5617
									8700	-42.0738
									8720	-41.577
									8740	-41.0857
									8760	-40.6189
									8780	-40.1982
									8800	-39.8395
									8820	-39.5578
									8840	-39.3583
									8860	-39.2455
									8880	-39.2175
									8900	-39.264
									8920	-39.3727
									8940	-39.5281
									8960	-39.713
									8980	-39.9142
									9000	-40.1196
									9020	-40.3227
									9040	-40.5183
									9060	-40.7077
									9080	-40.8966
									9100	-41.0915
									9120	-41.2985
									9140	-41.5206
									9160	-41.7617
									9180	-42.0222
									9200	-42.2967
									9220	-42.5766
									9240	-42.8505
									9260	-43.1063
									9280	-43.3338
									9300	-43.5207
									9320	-43.6596
									9340	-43.744
									9360	-43.7727
									9380	-43.7491
									9400	-43.6789
									9420	-43.5712
									9440	-43.4339
									9460	-43.2762
									9480	-43.1085
									9500	-42.9389
									9520	-42.7729
									9540	-42.615
									9560	-42.4669
									9580	-42.3314
									9600	-42.2109
									9620	-42.1063
									9640	-42.0167
									9660	-41.9456
									9680	-41.8962
									9700	-41.8723
									9720	-41.8749
									9740	-41.9053
									9760	-41.9635
									9780	-42.0498
									9800	-42.1624
									9820	-42.2964
									9840	-42.4471
									9860	-42.6091
									9880	-42.7779
									9900	-42.947
									9920	-43.1112
									9940	-43.2638
									9960	-43.3985
									9980	-43.5112
									10000	-43.5963
									10020	-43.6488
									10040	-43.6629
									10060	-43.6347
									10080	-43.5626
									10100	-43.4465
									10120	-43.2872
									10140	-43.0872
									10160	-42.8521
									10180	-42.5889
									10200	-42.3071
									10220	-42.0176
									10240	-41.7302
									10260	-41.4564
									10280	-41.2087
									10300	-40.996
									10320	-40.8258
									10340	-40.7027
									10360	-40.6262
									10380	-40.5955
									10400	-40.6038
									10420	-40.6418
									10440	-40.6947
									10460	-40.7492
									10480	-40.7947
									10500	-40.8195
									10520	-40.8177
									10540	-40.7813
									10560	-40.7118
									10580	-40.6139
									10600	-40.4942
									10620	-40.3616
									10640	-40.2239
									10660	-40.0893
									10680	-39.968
									10700	-39.8641
									10720	-39.783
									10740	-39.7252
									10760	-39.691
									10780	-39.6817
									10800	-39.6975
									10820	-39.7387
									10840	-39.8028
									10860	-39.8899
									10880	-40.0016
									10900	-40.1361
									10920	-40.2928
									10940	-40.4656
									10960	-40.6521
									10980	-40.8475
									11000	-41.0459
									11020	-41.2427
									11040	-41.4327
									11060	-41.6132
									11080	-41.7831
									11100	-41.9437
									11120	-42.0968
									11140	-42.2436
									11160	-42.387
									11180	-42.5308
									11200	-42.6761
									11220	-42.8241
									11240	-42.9709
									11260	-43.1136
									11280	-43.2492
									11300	-43.3728
									11320	-43.4792
									11340	-43.5631
									11360	-43.6212
									11380	-43.6519
									11400	-43.6555
									11420	-43.6326
									11440	-43.5849
									11460	-43.5186
									11480	-43.4428
									11500	-43.3665
									11520	-43.3007
									11540	-43.2558
									11560	-43.244
									11580	-43.2785
									11600	-43.3657
									11620	-43.5107
									11640	-43.7132
									11660	-43.9656
									11680	-44.2596
									11700	-44.5799
									11720	-44.9058
									11740	-45.2176
									11760	-45.4939
									11780	-45.72
									11800	-45.8822
									11820	-45.9746
									11840	-45.9932
									11860	-45.9438
									11880	-45.8376
									11900	-45.6882
									11920	-45.509
									11940	-45.3151
									11960	-45.1201
									11980	-44.9354
									12000	-44.7677
									12020	-44.6215
									12040	-44.4969
									12060	-44.3903
									12080	-44.2999
									12100	-44.2198
									12120	-44.1472
									12140	-44.0764
									12160	-44.0035
									12180	-43.9278
									12200	-43.8494
									12220	-43.7691
									12240	-43.6865
									12260	-43.6013
									12280	-43.5179
									12300	-43.4364
									12320	-43.3573
									12340	-43.2797
									12360	-43.2026
									12380	-43.1257
									12400	-43.0471
									12420	-42.9673
									12440	-42.8835
									12460	-42.7977
									12480	-42.714
									12500	-42.6352
									12520	-42.5667
									12540	-42.514
									12560	-42.4836
									12580	-42.4837
									12600	-42.5189
									12620	-42.5933
									12640	-42.7068
									12660	-42.8556
									12680	-43.0341
									12700	-43.2321
									12720	-43.437
									12740	-43.6319
									12760	-43.8024
									12780	-43.9356
									12800	-44.0192
									12820	-44.046
									12840	-44.0117
									12860	-43.9182
									12880	-43.7753
									12900	-43.5956
									12920	-43.3953
									12940	-43.1915
									12960	-43.0035
									12980	-42.8495
									13000	-42.7443
									13020	-42.6983
									13040	-42.7135
									13060	-42.7883
									13080	-42.9168
									13100	-43.0874
									13120	-43.2861
									13140	-43.4936
									13160	-43.6923
									13180	-43.869
									13200	-44.0117
									13220	-44.1114
									13240	-44.1605
									13260	-44.1581
									13280	-44.1076
									13300	-44.0131
									13320	-43.8792
									13340	-43.712
									13360	-43.5194
									13380	-43.3099
									13400	-43.09
									13420	-42.8702
									13440	-42.6564
									13460	-42.4569
									13480	-42.2831
									13500	-42.1437
									13520	-42.048
									13540	-42.0012
									13560	-42.01
									13580	-42.0766
									13600	-42.2003
									13620	-42.3762
									13640	-42.5958
									13660	-42.8462
									13680	-43.1148
									13700	-43.387
									13720	-43.6471
									13740	-43.878
									13760	-44.068
									13780	-44.2086
									13800	-44.2924
									13820	-44.3171
									13840	-44.2818
									13860	-44.1913
									13880	-44.0566
									13900	-43.888
									13920	-43.6992
									13940	-43.5055
									13960	-43.3241
									13980	-43.1731
									14000	-43.0702
									14020	-43.0291
									14040	-43.0592
									14060	-43.1677
									14080	-43.3575
									14100	-43.625
									14120	-43.9595
									14140	-44.3473
									14160	-44.7686
									14180	-45.206
									14200	-45.6385
									14220	-46.0464
									14240	-46.4115
									14260	-46.7207
									14280	-46.9676
									14300	-47.1478
									14320	-47.2615
									14340	-47.3104
									14360	-47.3002
									14380	-47.2393
									14400	-47.1322
									14420	-46.9864
									14440	-46.8026
									14460	-46.5813
									14480	-46.3233
									14500	-46.0281
									14520	-45.6931
									14540	-45.3169
									14560	-44.9
									14580	-44.4503
									14600	-43.973
									14620	-43.4826
									14640	-42.9912
									14660	-42.5154
									14680	-42.0752
									14700	-41.6875
									14720	-41.3673
									14740	-41.1254
									14760	-40.9685
									14780	-40.9005
									14800	-40.9162
									14820	-41.0076
									14840	-41.1618
									14860	-41.3646
									14880	-41.6002
									14900	-41.8533
									14920	-42.1085
									14940	-42.3525
									14960	-42.5776
									14980	-42.78
									15000	-42.9583
									15020	-43.1156
									15040	-43.2547
									15060	-43.3827
									15080	-43.5096
									15100	-43.6417
									15120	-43.7847
									15140	-43.9394
									15160	-44.1058
									15180	-44.2821
									15200	-44.4617
									15220	-44.6357
									15240	-44.7929
									15260	-44.9226
									15280	-45.019
									15300	-45.0743
									15320	-45.0854
									15340	-45.0493
									15360	-44.9687
									15380	-44.8499
									15400	-44.6999
									15420	-44.5276
									15440	-44.3414
									15460	-44.1511
									15480	-43.9678
									15500	-43.8008
									15520	-43.6572
									15540	-43.5405
									15560	-43.4543
									15580	-43.3993
									15600	-43.3731
									15620	-43.3695
									15640	-43.3812
									15660	-43.3961
									15680	-43.4066
									15700	-43.4031
									15720	-43.3773
									15740	-43.3217
									15760	-43.2328
									15780	-43.1119
									15800	-42.9614
									15820	-42.7859
									15840	-42.5914
									15860	-42.3843
									15880	-42.1738
									15900	-41.9651
									15920	-41.7681
									15940	-41.5873
									15960	-41.4293
									15980	-41.3031
									16000	-41.2136
									16020	-41.1686
									16040	-41.1732
									16060	-41.2323
									16080	-41.3525
									16100	-41.5341
									16120	-41.7758
									16140	-42.0719
									16160	-42.4156
									16180	-42.7979
									16200	-43.2046
									16220	-43.6216
									16240	-44.0327
									16260	-44.4223
									16280	-44.7766
									16300	-45.0832
									16320	-45.3303
									16340	-45.5106
									16360	-45.6193
									16380	-45.6578
									16400	-45.6278
									16420	-45.5367
									16440	-45.3932
									16460	-45.2078
									16480	-44.9954
									16500	-44.7677
									16520	-44.5397
									16540	-44.3225
									16560	-44.1256
									16580	-43.959
									16600	-43.829
									16620	-43.7398
									16640	-43.6916
									16660	-43.6825
									16680	-43.7115
									16700	-43.774
									16720	-43.8632
									16740	-43.9706
									16760	-44.0882
									16780	-44.2102
									16800	-44.3296
									16820	-44.4435
									16840	-44.5484
									16860	-44.6449
									16880	-44.7385
									16900	-44.8348
									16920	-44.9399
									16940	-45.0597
									16960	-45.1981
									16980	-45.36
									17000	-45.5464
									17020	-45.7533
									17040	-45.9732
									17060	-46.1968
									17080	-46.4149
									17100	-46.616
									17120	-46.7898
									17140	-46.9264
									17160	-47.021
									17180	-47.0722
									17200	-47.0798
									17220	-47.0489
									17240	-46.9844
									17260	-46.8948
									17280	-46.7914
									17300	-46.6841
									17320	-46.5833
									17340	-46.4947
									17360	-46.4248
									17380	-46.3778
									17400	-46.3543
									17420	-46.3515
									17440	-46.3626
									17460	-46.38
									17480	-46.3959
									17500	-46.4014
									17520	-46.389
									17540	-46.3508
									17560	-46.2825
									17580	-46.1856
									17600	-46.0625
									17620	-45.919
									17640	-45.7589
									17660	-45.5912
									17680	-45.4248
									17700	-45.266
									17720	-45.1208
									17740	-44.9913
									17760	-44.8811
									17780	-44.7933
									17800	-44.7287
									17820	-44.6886
									17840	-44.6718
									17860	-44.6784
									17880	-44.7096
									17900	-44.7644
									17920	-44.8418
									17940	-44.9389
									17960	-45.0547
									17980	-45.1878
									18000	-45.3376
									18020	-45.5023
									18040	-45.6781
									18060	-45.8643
									18080	-46.0606
									18100	-46.2618
									18120	-46.4629
									18140	-46.6545
									18160	-46.8256
									18180	-46.9654
									18200	-47.0584
									18220	-47.0921
									18240	-47.0524
									18260	-46.9298
									18280	-46.721
									18300	-46.4253
									18320	-46.0488
									18340	-45.5989
									18360	-45.0901
									18380	-44.5399
									18400	-43.964
									18420	-43.3785
									18440	-42.7948
									18460	-42.2236
									18480	-41.6732
									18500	-41.1471
									18520	-40.6478
									18540	-40.1759
									18560	-39.7322
									18580	-39.3238
									18600	-38.9545
									18620	-38.6328
									18640	-38.3674
									18660	-38.1685
									18680	-38.05
									18700	-38.0196
									18720	-38.0855
									18740	-38.2501
									18760	-38.5143
									18780	-38.8759
									18800	-39.3294
									18820	-39.8658
									18840	-40.4744
									18860	-41.1435
									18880	-41.8655
									18900	-42.6322
									18920	-43.4367
									18940	-44.2749
									18960	-45.1475
									18980	-46.0591
									19000	-47.0182
									19020	-48.0388
									19040	-49.1381
									19060	-50.3418
									19080	-51.6848
									19100	-53.2073
									19120	-54.9611
									19140	-57.0088
									19160	-59.4266
									19180	-62.3114
									19200	-65.7764
									19220	-69.9568
									19240	-75.0102
									19260	-81.1151
									19280	-88.4755
									19300	-97.3087
									19320	-107.843
									19340	-120.307
									19360	-134.923
									19380	-151.891
									19400	-171.376
									19420	-193.496
									19440	-218.308
									19460	-245.805
									19480	-275.91
									19500	-308.475
									19520	-343.281
									19540	-380.055
									19560	-418.475
									19580	-458.189
									19600	-498.83
									19620	-540.032
									19640	-581.44
									19660	-622.734
									19680	-663.629
									19700	-703.881
									19720	-743.298
									19740	-781.728
									19760	-819.064
									19780	-855.24
									19800	-890.216
									19820	-923.976
									19840	-956.523
									19860	-987.873
									19880	-1018.05
									19900	-1047.08
									19920	-1075
									19940	-1101.83
									19960	-1127.61
									19980	-1152.37
									20000	-1176.15
									20020	-1198.99
									20040	-1220.92
									20060	-1241.98
									20080	-1262.23
									20100	-1281.69
									20120	-1300.41
									20140	-1318.44
									20160	-1335.81
									20180	-1352.57
									20200	-1368.75
									20220	-1384.41
									20240	-1399.58
									20260	-1414.3
									20280	-1428.61
									20300	-1442.56
									20320	-1456.17
									20340	-1469.5
									20360	-1482.57
									20380	-1495.41
									20400	-1508.06
									20420	-1520.53
									20440	-1532.85
									20460	-1545.04
									20480	-1557.1
									20500	-1569.05
									20520	-1580.89
									20540	-1592.64
									20560	-1604.29
									20580	-1615.86
									20600	-1627.37
									20620	-1638.81
									20640	-1650.22
									20660	-1661.62
									20680	-1673.03
									20700	-1684.47
									20720	-1695.98
									20740	-1707.57
									20760	-1719.27
									20780	-1731.08
									20800	-1743.02
									20820	-1755.07
									20840	-1767.22
									20860	-1779.45
									20880	-1791.75
									20900	-1804.07
									20920	-1816.39
									20940	-1828.68
									20960	-1840.92
									20980	-1853.08
									21000	-1865.15
									21020	-1877.1
									21040	-1888.93
									21060	-1900.61
									21080	-1912.14
									21100	-1923.5
									21120	-1934.66
									21140	-1945.62
									21160	-1956.34
									21180	-1966.79
									21200	-1976.95
									21220	-1986.79
									21240	-1996.3
									21260	-2005.44
									21280	-2014.24
									21300	-2022.67
									21320	-2030.77
									21340	-2038.55
									21360	-2046.05
									21380	-2053.33
									21400	-2060.43
									21420	-2067.42
									21440	-2074.35
									21460	-2081.29
									21480	-2088.28
									21500	-2095.37
									21520	-2102.58
									21540	-2109.95
									21560	-2117.47
									21580	-2125.14
									21600	-2132.96
									21620	-2140.9
									21640	-2148.93
									21660	-2157.04
									21680	-2165.19
									21700	-2173.35
									21720	-2181.5
									21740	-2189.6
									21760	-2197.62
									21780	-2205.54
									21800	-2213.33
									21820	-2220.96
									21840	-2228.41
									21860	-2235.68
									21880	-2242.73
									21900	-2249.58
									21920	-2256.21
									21940	-2262.65
									21960	-2268.88
									21980	-2274.94
									22000	-2280.85
									22020	-2286.62
									22040	-2292.28
									22060	-2297.86
									22080	-2303.36
									22100	-2308.79
									22120	-2314.18
									22140	-2319.51
									22160	-2324.77
									22180	-2329.96
									22200	-2335.04
									22220	-2340.02
									22240	-2344.85
									22260	-2349.52
									22280	-2354.01
									22300	-2358.32
									22320	-2362.44
									22340	-2366.37
									22360	-2370.13
									22380	-2373.73
									22400	-2377.2
									22420	-2380.57
									22440	-2383.86
									22460	-2387.1
									22480	-2390.3
									22500	-2393.5
									22520	-2396.7
									22540	-2399.91
									22560	-2403.14
									22580	-2406.38
									22600	-2409.64
									22620	-2412.91
									22640	-2416.2
									22660	-2419.49
									22680	-2422.79
									22700	-2426.1
									22720	-2429.44
									22740	-2432.79
									22760	-2436.17
									22780	-2439.56
									22800	-2442.98
									22820	-2446.4
									22840	-2449.83
									22860	-2453.24
									22880	-2456.63
									22900	-2459.96
									22920	-2463.22
									22940	-2466.4
									22960	-2469.46
									22980	-2472.4
									23000	-2475.19
									23020	-2477.84
									23040	-2480.32
									23060	-2482.64
									23080	-2484.8
									23100	-2486.81
									23120	-2488.67
									23140	-2490.41
									23160	-2492.05
									23180	-2493.6
									23200	-2495.11
									23220	-2496.58
									23240	-2498.06
									23260	-2499.54
									23280	-2501.06
									23300	-2502.62
									23320	-2504.21
									23340	-2505.84
									23360	-2507.49
									23380	-2509.16
									23400	-2510.82
									23420	-2512.46
									23440	-2514.06
									23460	-2515.62
									23480	-2517.11
									23500	-2518.55
									23520	-2519.93
									23540	-2521.24
									23560	-2522.5
									23580	-2523.71
									23600	-2524.88
									23620	-2526.01
									23640	-2527.11
									23660	-2528.18
									23680	-2529.23
									23700	-2530.25
									23720	-2531.24
									23740	-2532.18
									23760	-2533.09
									23780	-2533.95
									23800	-2534.76
									23820	-2535.52
									23840	-2536.24
									23860	-2536.93
									23880	-2537.61
									23900	-2538.3
									23920	-2539.02
									23940	-2539.8
									23960	-2540.65
									23980	-2541.59
									24000	-2542.62
									24020	-2543.75
									24040	-2544.97
									24060	-2546.27
									24080	-2547.61
									24100	-2548.97
									24120	-2550.33
									24140	-2551.66
									24160	-2552.93
									24180	-2554.12
									24200	-2555.22
									24220	-2556.23
									24240	-2557.13
									24260	-2557.94
									24280	-2558.66
									24300	-2559.31
									24320	-2559.91
									24340	-2560.47
									24360	-2561.01
									24380	-2561.55
									24400	-2562.1
									24420	-2562.68
									24440	-2563.29
									24460	-2563.93
									24480	-2564.62
									24500	-2565.33
									24520	-2566.08
									24540	-2566.84
									24560	-2567.61
									24580	-2568.38
									24600	-2569.12
									24620	-2569.82
									24640	-2570.47
									24660	-2571.04
									24680	-2571.52
									24700	-2571.9
									24720	-2572.16
									24740	-2572.3
									24760	-2572.32
									24780	-2572.23
									24800	-2572.04
									24820	-2571.77
									24840	-2571.45
									24860	-2571.09
									24880	-2570.73
									24900	-2570.4
									24920	-2570.12
									24940	-2569.93
									24960	-2569.82
									24980	-2569.82
									25000	-2569.94
									25020	-2570.17
									25040	-2570.52
									25060	-2570.96
									25080	-2571.5
									25100	-2572.12
									25120	-2572.8
									25140	-2573.53
									25160	-2574.3
									25180	-2575.09
									25200	-2575.88
									25220	-2576.68
									25240	-2577.46
									25260	-2578.22
									25280	-2578.95
									25300	-2579.64
									25320	-2580.27
									25340	-2580.85
									25360	-2581.36
									25380	-2581.79
									25400	-2582.14
									25420	-2582.4
									25440	-2582.58
									25460	-2582.67
									25480	-2582.68
									25500	-2582.62
									25520	-2582.5
									25540	-2582.32
									25560	-2582.12
									25580	-2581.88
									25600	-2581.65
									25620	-2581.43
									25640	-2581.23
									25660	-2581.07
									25680	-2580.96
									25700	-2580.91
									25720	-2580.94
									25740	-2581.03
									25760	-2581.2
									25780	-2581.44
									25800	-2581.75
									25820	-2582.12
									25840	-2582.54
									25860	-2583.01
									25880	-2583.5
									25900	-2584.02
									25920	-2584.54
									25940	-2585.07
									25960	-2585.59
									25980	-2586.12
									26000	-2586.65
									26020	-2587.19
									26040	-2587.75
									26060	-2588.33
									26080	-2588.94
									26100	-2589.58
									26120	-2590.26
									26140	-2590.97
									26160	-2591.7
									26180	-2592.44
									26200	-2593.17
									26220	-2593.87
									26240	-2594.53
									26260	-2595.11
									26280	-2595.61
									26300	-2596
									26320	-2596.26
									26340	-2596.39
									26360	-2596.38
									26380	-2596.22
									26400	-2595.93
									26420	-2595.51
									26440	-2594.99
									26460	-2594.38
									26480	-2593.72
									26500	-2593.02
									26520	-2592.32
									26540	-2591.64
									26560	-2590.99
									26580	-2590.39
									26600	-2589.84
									26620	-2589.34
									26640	-2588.91
									26660	-2588.51
									26680	-2588.15
									26700	-2587.82
									26720	-2587.5
									26740	-2587.17
									26760	-2586.85
									26780	-2586.51
									26800	-2586.16
									26820	-2585.81
									26840	-2585.45
									26860	-2585.1
									26880	-2584.78
									26900	-2584.49
									26920	-2584.25
									26940	-2584.07
									26960	-2583.95
									26980	-2583.91
									27000	-2583.93
									27020	-2584.01
									27040	-2584.14
									27060	-2584.33
									27080	-2584.55
									27100	-2584.8
									27120	-2585.07
									27140	-2585.34
									27160	-2585.6
									27180	-2585.85
									27200	-2586.08
									27220	-2586.26
									27240	-2586.4
									27260	-2586.47
									27280	-2586.47
									27300	-2586.39
									27320	-2586.22
									27340	-2585.96
									27360	-2585.6
									27380	-2585.16
									27400	-2584.64
									27420	-2584.06
									27440	-2583.44
									27460	-2582.79
									27480	-2582.13
									27500	-2581.47
									27520	-2580.84
									27540	-2580.23
									27560	-2579.65
									27580	-2579.12
									27600	-2578.62
									27620	-2578.17
									27640	-2577.76
									27660	-2577.37
									27680	-2577.01
									27700	-2576.66
									27720	-2576.31
									27740	-2575.94
									27760	-2575.54
									27780	-2575.1
									27800	-2574.61
									27820	-2574.05
									27840	-2573.43
									27860	-2572.76
									27880	-2572.04
									27900	-2571.28
									27920	-2570.52
									27940	-2569.77
									27960	-2569.05
									27980	-2568.38
									28000	-2567.78
									28020	-2567.25
									28040	-2566.81
									28060	-2566.45
									28080	-2566.17
									28100	-2565.96
									28120	-2565.8
									28140	-2565.69
									28160	-2565.61
									28180	-2565.55
									28200	-2565.5
									28220	-2565.44
									28240	-2565.38
									28260	-2565.3
									28280	-2565.2
									28300	-2565.1
									28320	-2564.98
									28340	-2564.87
									28360	-2564.77
									28380	-2564.69
									28400	-2564.63
									28420	-2564.6
									28440	-2564.61
									28460	-2564.64
									28480	-2564.7
									28500	-2564.78
									28520	-2564.86
									28540	-2564.94
									28560	-2565.02
									28580	-2565.07
									28600	-2565.1
									28620	-2565.11
									28640	-2565.1
									28660	-2565.09
									28680	-2565.08
									28700	-2565.1
									28720	-2565.17
									28740	-2565.3
									28760	-2565.5
									28780	-2565.78
									28800	-2566.14
									28820	-2566.58
									28840	-2567.08
									28860	-2567.61
									28880	-2568.16
									28900	-2568.69
									28920	-2569.18
									28940	-2569.6
									28960	-2569.94
									28980	-2570.2
									29000	-2570.36
									29020	-2570.45
									29040	-2570.48
									29060	-2570.48
									29080	-2570.47
									29100	-2570.47
									29120	-2570.52
									29140	-2570.63
									29160	-2570.81
									29180	-2571.06
									29200	-2571.37
									29220	-2571.74
									29240	-2572.14
									29260	-2572.54
									29280	-2572.92
									29300	-2573.25
									29320	-2573.51
									29340	-2573.69
									29360	-2573.78
									29380	-2573.79
									29400	-2573.71
									29420	-2573.57
									29440	-2573.39
									29460	-2573.17
									29480	-2572.94
									29500	-2572.71
									29520	-2572.49
									29540	-2572.28
									29560	-2572.09
									29580	-2571.91
									29600	-2571.74
									29620	-2571.56
									29640	-2571.39
									29660	-2571.21
									29680	-2571.03
									29700	-2570.87
									29720	-2570.73
									29740	-2570.63
									29760	-2570.57
									29780	-2570.57
									29800	-2570.62
									29820	-2570.73
									29840	-2570.89
									29860	-2571.09
									29880	-2571.31
									29900	-2571.55
									29920	-2571.78
									29940	-2571.99
									29960	-2572.18
									29980	-2572.32
									30000	-2572.42
									30020	-2572.47
									30040	-2572.47
									30060	-2572.41
									30080	-2572.3
									30100	-2572.13
									30120	-2571.92
									30140	-2571.67
									30160	-2571.39
									30180	-2571.1
									30200	-2570.83
									30220	-2570.58
									30240	-2570.38
									30260	-2570.24
									30280	-2570.17
									30300	-2570.17
									30320	-2570.23
									30340	-2570.34
									30360	-2570.48
									30380	-2570.64
									30400	-2570.81
									30420	-2570.97
									30440	-2571.12
									30460	-2571.26
									30480	-2571.42
									30500	-2571.59
									30520	-2571.8
									30540	-2572.07
									30560	-2572.4
									30580	-2572.8
									30600	-2573.26
									30620	-2573.77
									30640	-2574.3
									30660	-2574.83
									30680	-2575.32
									30700	-2575.74
									30720	-2576.07
									30740	-2576.29
									30760	-2576.38
									30780	-2576.35
									30800	-2576.2
									30820	-2575.96
									30840	-2575.64
									30860	-2575.26
									30880	-2574.87
									30900	-2574.48
									30920	-2574.11
									30940	-2573.78
									30960	-2573.49
									30980	-2573.25
									31000	-2573.06
									31020	-2572.92
									31040	-2572.81
									31060	-2572.75
									31080	-2572.72
									31100	-2572.74
									31120	-2572.81
									31140	-2572.93
									31160	-2573.12
									31180	-2573.38
									31200	-2573.71
									31220	-2574.12
									31240	-2574.59
									31260	-2575.1
									31280	-2575.63
									31300	-2576.15
									31320	-2576.63
									31340	-2577.02
									31360	-2577.3
									31380	-2577.43
									31400	-2577.41
									31420	-2577.22
									31440	-2576.87
									31460	-2576.38
									31480	-2575.78
									31500	-2575.11
									31520	-2574.4
									31540	-2573.71
									31560	-2573.06
									31580	-2572.5
									31600	-2572.05
									31620	-2571.71
									31640	-2571.51
									31660	-2571.42
									31680	-2571.45
									31700	-2571.56
									31720	-2571.73
									31740	-2571.95
									31760	-2572.17
									31780	-2572.38
									31800	-2572.56
									31820	-2572.69
									31840	-2572.76
									31860	-2572.78
									31880	-2572.75
									31900	-2572.69
									31920	-2572.61
									31940	-2572.54
									31960	-2572.48
									31980	-2572.46
									32000	-2572.48
									32020	-2572.55
									32040	-2572.67
									32060	-2572.82
									32080	-2573
									32100	-2573.19
									32120	-2573.37
									32140	-2573.54
									32160	-2573.69
									32180	-2573.79
									32200	-2573.86
									32220	-2573.89
									32240	-2573.87
									32260	-2573.81
									32280	-2573.72
									32300	-2573.59
									32320	-2573.42
									32340	-2573.22
									32360	-2572.99
									32380	-2572.74
									32400	-2572.46
									32420	-2572.16
									32440	-2571.85
									32460	-2571.53
									32480	-2571.23
									32500	-2570.93
									32520	-2570.66
									32540	-2570.43
									32560	-2570.24
									32580	-2570.1
									32600	-2570.02
									32620	-2569.99
									32640	-2570.02
									32660	-2570.11
									32680	-2570.25
									32700	-2570.43
									32720	-2570.64
									32740	-2570.87
									32760	-2571.1
									32780	-2571.33
									32800	-2571.55
									32820	-2571.75
									32840	-2571.91
									32860	-2572.04
									32880	-2572.12
									32900	-2572.17
									32920	-2572.17
									32940	-2572.12
									32960	-2572.04
									32980	-2571.91
									33000	-2571.74
									33020	-2571.55
									33040	-2571.32
									33060	-2571.08
									33080	-2570.83
									33100	-2570.57
									33120	-2570.31
									33140	-2570.07
									33160	-2569.84
									33180	-2569.63
									33200	-2569.45
									33220	-2569.29
									33240	-2569.17
									33260	-2569.07
									33280	-2569
									33300	-2568.97
									33320	-2568.97
									33340	-2568.99
									33360	-2569.05
									33380	-2569.13
									33400	-2569.24
									33420	-2569.36
									33440	-2569.5
									33460	-2569.63
									33480	-2569.77
									33500	-2569.9
									33520	-2570.02
									33540	-2570.12
									33560	-2570.21
									33580	-2570.28
									33600	-2570.34
									33620	-2570.38
									33640	-2570.42
									33660	-2570.46
									33680	-2570.5
									33700	-2570.54
									33720	-2570.59
									33740	-2570.65
									33760	-2570.72
									33780	-2570.81
									33800	-2570.9
									33820	-2571.01
									33840	-2571.13
									33860	-2571.27
									33880	-2571.44
									33900	-2571.64
									33920	-2571.87
									33940	-2572.13
									33960	-2572.43
									33980	-2572.77
									34000	-2573.13
									34020	-2573.51
									34040	-2573.9
									34060	-2574.29
									34080	-2574.65
									34100	-2574.97
									34120	-2575.25
									34140	-2575.46
									34160	-2575.62
									34180	-2575.72
									34200	-2575.76
									34220	-2575.76
									34240	-2575.73
									34260	-2575.7
									34280	-2575.68
									34300	-2575.68
									34320	-2575.73
									34340	-2575.83
									34360	-2575.98
									34380	-2576.18
									34400	-2576.41
									34420	-2576.66
									34440	-2576.91
									34460	-2577.14
									34480	-2577.33
									34500	-2577.47
									34520	-2577.54
									34540	-2577.54
									34560	-2577.46
									34580	-2577.32
									34600	-2577.12
									34620	-2576.89
									34640	-2576.64
									34660	-2576.39
									34680	-2576.16
									34700	-2575.96
									34720	-2575.8
									34740	-2575.69
									34760	-2575.61
									34780	-2575.58
									34800	-2575.56
									34820	-2575.57
									34840	-2575.57
									34860	-2575.56
									34880	-2575.52
									34900	-2575.46
									34920	-2575.36
									34940	-2575.22
									34960	-2575.05
									34980	-2574.86
									35000	-2574.65
									35020	-2574.43
									35040	-2574.21
									35060	-2574.01
									35080	-2573.84
									35100	-2573.71
									35120	-2573.62
									35140	-2573.6
									35160	-2573.64
									35180	-2573.77
									35200	-2573.97
									35220	-2574.25
									35240	-2574.62
									35260	-2575.06
									35280	-2575.55
									35300	-2576.09
									35320	-2576.65
									35340	-2577.2
									35360	-2577.72
									35380	-2578.19
									35400	-2578.57
									35420	-2578.86
									35440	-2579.04
									35460	-2579.11
									35480	-2579.07
									35500	-2578.92
									35520	-2578.7
									35540	-2578.4
									35560	-2578.07
									35580	-2577.72
									35600	-2577.38
									35620	-2577.05
									35640	-2576.77
									35660	-2576.53
									35680	-2576.35
									35700	-2576.23
									35720	-2576.16
									35740	-2576.14
									35760	-2576.18
									35780	-2576.25
									35800	-2576.36
									35820	-2576.49
									35840	-2576.64
									35860	-2576.81
									35880	-2576.98
									35900	-2577.16
									35920	-2577.34
									35940	-2577.52
									35960	-2577.69
									35980	-2577.85
									36000	-2578
									36020	-2578.13
									36040	-2578.25
									36060	-2578.34
									36080	-2578.42
									36100	-2578.47
									36120	-2578.51
									36140	-2578.53
									36160	-2578.55
									36180	-2578.57
									36200	-2578.59
									36220	-2578.63
									36240	-2578.67
									36260	-2578.73
									36280	-2578.79
									36300	-2578.86
									36320	-2578.94
									36340	-2579
									36360	-2579.07
									36380	-2579.11
									36400	-2579.15
									36420	-2579.17
									36440	-2579.17
									36460	-2579.16
									36480	-2579.14
									36500	-2579.1
									36520	-2579.04
									36540	-2578.98
									36560	-2578.9
									36580	-2578.81
									36600	-2578.7
									36620	-2578.58
									36640	-2578.45
									36660	-2578.3
									36680	-2578.15
									36700	-2577.98
									36720	-2577.81
									36740	-2577.64
									36760	-2577.46
									36780	-2577.27
									36800	-2577.09
									36820	-2576.9
									36840	-2576.72
									36860	-2576.54
									36880	-2576.38
									36900	-2576.22
									36920	-2576.09
									36940	-2575.97
									36960	-2575.89
									36980	-2575.82
									37000	-2575.79
									37020	-2575.77
									37040	-2575.78
									37060	-2575.8
									37080	-2575.82
									37100	-2575.85
									37120	-2575.86
									37140	-2575.87
									37160	-2575.87
									37180	-2575.85
									37200	-2575.82
									37220	-2575.78
									37240	-2575.73
									37260	-2575.68
									37280	-2575.63
									37300	-2575.59
									37320	-2575.56
									37340	-2575.55
									37360	-2575.55
									37380	-2575.55
									37400	-2575.57
									37420	-2575.6
									37440	-2575.63
									37460	-2575.66
									37480	-2575.69
									37500	-2575.71
									37520	-2575.73
									37540	-2575.74
									37560	-2575.73
									37580	-2575.72
									37600	-2575.68
									37620	-2575.64
									37640	-2575.58
									37660	-2575.51
									37680	-2575.43
									37700	-2575.34
									37720	-2575.25
									37740	-2575.16
									37760	-2575.08
									37780	-2575.01
									37800	-2574.95
									37820	-2574.91
									37840	-2574.88
									37860	-2574.86
									37880	-2574.84
									37900	-2574.81
									37920	-2574.78
									37940	-2574.73
									37960	-2574.67
									37980	-2574.58
									38000	-2574.48
									38020	-2574.37
									38040	-2574.26
									38060	-2574.16
									38080	-2574.09
									38100	-2574.05
									38120	-2574.06
									38140	-2574.14
									38160	-2574.28
									38180	-2574.49
									38200	-2574.76
									38220	-2575.11
									38240	-2575.51
									38260	-2575.96
									38280	-2576.45
									38300	-2576.96
									38320	-2577.48
									38340	-2577.98
									38360	-2578.47
									38380	-2578.92
									38400	-2579.33
									38420	-2579.68
									38440	-2579.95
									38460	-2580.15
									38480	-2580.26
									38500	-2580.28
									38520	-2580.22
									38540	-2580.07
									38560	-2579.84
									38580	-2579.53
									38600	-2579.17
									38620	-2578.76
									38640	-2578.33
									38660	-2577.88
									38680	-2577.46
									38700	-2577.06
									38720	-2576.7
									38740	-2576.41
									38760	-2576.19
									38780	-2576.04
									38800	-2575.98
									38820	-2576
									38840	-2576.1
									38860	-2576.27
									38880	-2576.5
									38900	-2576.78
									38920	-2577.09
									38940	-2577.42
									38960	-2577.74
									38980	-2578.04
									39000	-2578.32
									39020	-2578.54
									39040	-2578.72
									39060	-2578.84
									39080	-2578.9
									39100	-2578.9
									39120	-2578.84
									39140	-2578.74
									39160	-2578.59
									39180	-2578.41
									39200	-2578.2
									39220	-2577.98
									39240	-2577.75
									39260	-2577.53
									39280	-2577.32
									39300	-2577.13
									39320	-2576.97
									39340	-2576.84
									39360	-2576.75
									39380	-2576.71
									39400	-2576.71
									39420	-2576.75
									39440	-2576.82
									39460	-2576.94
									39480	-2577.07
									39500	-2577.23
									39520	-2577.4
									39540	-2577.57
									39560	-2577.72
									39580	-2577.87
									39600	-2577.99
									39620	-2578.08
									39640	-2578.15
									39660	-2578.2
									39680	-2578.22
									39700	-2578.22
									39720	-2578.21
									39740	-2578.19
									39760	-2578.17
									39780	-2578.16
									39800	-2578.16
									39820	-2578.17
									39840	-2578.19
									39860	-2578.23
									39880	-2578.28
									39900	-2578.33
									39920	-2578.38
									39940	-2578.44
									39960	-2578.5
[truncated: 8,459 more rows]

## Sheet: Fig.3_b
	Axis	Ca2+,Closed	EGTA, Closed	EGTA, Open
	60.5687	0.5938	1.2982	1.3255
	61.1625	0.8703	1.4044	1.2733
	61.7563	1.0641	1.6219	1.3497
	62.3501	1.1734	1.4954	1.5547
	62.9439	1.0325	1.3102	1.8215
	63.5377	0.6374	1.2702	1.768
	64.1315	0.347	1.2399	1.7653
	64.7253	0.2207	1.1198	1.8683
	65.3191	0.2933	1.1276	2.0827
	65.913	0.5494	1.2794	2.3675
	66.5068	0.9274	1.5496	2.5773
	67.1006	1.3784	1.9129	2.7868
	67.6944	1.7561	2.3422	3.0604
	68.2882	1.9536	2.8109	3.396
	68.882	2.2445	3.3095	3.785
	69.4758	2.616	3.8345	4.2029
	70.0696	3.0329	4.3689	4.6594
	70.6634	3.4881	4.9119	5.0219
	71.2573	3.8269	4.6312	5.2142
	71.8511	3.3974	4.363	5.4587
	72.4449	3.0061	4.1418	5.6868
	73.0387	2.6639	3.9876	5.4444
	73.6325	2.3834	3.8814	5.1628
	74.2263	2.1831	3.8396	4.8305
	74.8201	2.0678	3.8661	4.52
	75.4139	2.0586	3.9554	4.2628
	76.0077	2.1407	4.1064	4.0526
	76.6015	2.3188	4.1061	3.894
	77.1954	2.3482	3.87	3.8026
	77.7892	2.0199	3.6954	3.6691
	78.383	1.7621	3.3902	3.4743
	78.9768	1.5988	3.0685	3.3457
	79.5706	1.5631	2.8099	3.3042
	80.1644	1.6264	2.6288	3.3348
	80.7582	1.796	2.5331	3.4377
	81.352	2.0584	2.4901	3.3262
	81.9458	2.1954	2.1342	3.0136
	82.5396	1.9366	1.8109	2.7538
	83.1335	1.7655	1.5821	2.5762
	83.7273	1.5229	1.4713	2.4815
	84.3211	1.2546	1.3004	2.4444
	84.9149	1.0304	1.1112	2.3122
	85.5087	0.8276	1.0029	2.109
	86.1025	0.6509	1.0524	2.0052
	86.6963	0.5643	1.25	1.9848
	87.2901	0.6695	1.561	2.0639
	87.8839	0.9476	1.9072	2.251
	88.4778	1.3353	2.0487	2.4639
	89.0716	1.7769	2.1965	2.5455
	89.6654	1.6742	2.3133	2.7025
	90.2592	1.4863	2.3668	2.933
	90.853	1.419	2.5037	2.8287
	91.4468	1.4844	2.7271	2.6464
	92.0406	1.6761	2.9051	2.5401
	92.6344	1.9696	2.8556	2.516
	93.2282	2.3412	2.7373	2.5833
	93.8221	2.478	2.3591	2.7274
	94.4159	2.2612	2.0271	2.9476
	95.0097	2.0409	1.7691	3.2399
	95.6035	1.8883	1.6009	3.5777
	96.1973	1.5303	1.4736	3.8485
	96.7911	1.203	1.4454	4.0196
	97.3849	0.9896	1.5354	4.2443
	97.9787	0.9251	1.7158	4.0027
	98.5725	1.0221	1.8191	3.7334
	99.1663	1.2702	1.8137	3.5113
	99.7602	1.6197	1.9238	3.3557
	100.354	2.0488	2.1382	3.2754
	100.948	2.519	2.4417	3.2594
	101.542	3.0215	2.5376	3.3146
	102.135	3.1365	2.668	3.4485
	102.729	3.1354	2.882	3.6406
	103.323	3.2149	3.1672	3.8905
	103.917	3.372	3.5108	3.9001
	104.511	3.5993	3.8635	3.603
	105.104	3.5761	3.9507	3.3602
	105.698	3.4857	4.0985	3.1874
	106.292	3.3617	4.3012	3.0778
	106.886	3.3221	4.555	3.0504
	107.48	3.3176	4.8545	3.0981
	108.073	3.3201	5.1145	3.215
	108.667	3.3988	5.302	3.3742
	109.261	3.5489	5.5367	3.3183
	109.855	3.7726	5.8142	3.3167
	110.449	4.0478	6.0056	3.3906
				3.534

## Sheet: Fig.4_d
[Ca2+] uM	WT (Current in nA)							[Ca2+] uM	E440Q (Current in nA)							[Ca2+] uM	E440G (Current in nA)
10000								10000	-33.6786	-19.6735	-49.8356	-1	-10.9838	-1		10000	-141.285	-149.943	-979.873	-282.863	-104.887	-423
3000								3000	-70.9494	-38.4072	-126.274	-36.5257	-45.1225	-23.12		3000	-391.874	-448.914	-1403.88	-933.421	-332.088	-935
1000	-1	-1	-1	-1	-1	-1		1000	-179.486	-89.8728	-325.093	-121.153	-69.8234	-54.8		1000	-941.372	-864.495	-1959.26	-1666.08	-752.616	-1880
300	-53.4275	-74.3283	-75.7956	-74.6978	-100.445	-104.914		300	-417.17	-155.243	-836.363	-353.179	-153.127	-83.12		300	-1661.96	-1428.47	-2823	-2629.73	-1328.87	-2786
100	-165.616	-218.863	-226.257	-220.323	-276.991	-262.1		100	-815.695	-333.687	-1639.11	-936.162	-302.896	-192		100	-1992.94	-1672.75	-3433.28	-2857.97	-1785.63	-3091
30	-359.736	-500.638	-504.59	-495.369	-628.414	-567.215		30								30
10	-629.897	-885.794	-891.138	-870.963	-1092.16	-1008.67		10	-1360.82	-755.835	-2482.85	-1714.95	-412.772	-359		10	-2245.98	-1889.35	-3830.75	-2921.45	-1889.22	-3227
3	-884.227	-1252.09	-1269.53	-1210.28	-1563.14	-1454.52		3								3
1	-1056.79	-1529.24	-1571.17	-1541.38	-1922.85	-1783.72		1	-1422.92	-812.634	-2599.54	-1955.46	-448.936	-449		1	-2405.89	-1928.15	-3860.57	-2995.88	-1899.33	-3299
0.0001	-1365.02	-1972.13	-1965.97	-1912.7	-2576.98	-2333.75		0.001	-1480.83	-832.638	-2716.28	-2006.76	-455.238	-455		0.001	-2488.96	-1854.83	-4281.67	-3017.23	-1916.97	-3300

## Sheet: Fig. 5a
[Ca2+] uM	WT, Ca2+, (Current in nA)								[Ca2+] uM	WT, Ba2+, (Current in nA)								[Ca2+] uM	WT, Mg2+, (Current in nA)							[Ca2+] uM	WT, Sr2+, (Current in nA)
10000	-1	-1	-1	-1	-1	-1			10000	-1	-1	-1	-1	-1	-1			10000	-1	-1	-1	-1	-1	-1		10000	-1	-1	-1	-1	-1	-1
1000	-26.3976	-23.0667	-12.3915	-16.8502	-18.8591	-14.9942			1000	-67.3033	-101.058	-141.256	-101.209	-111.237	-80.2704			1000	-20.8411	-64.7485	-27.8865	-27.0672	-76.1295	-53.7674		1000	-345.231	-524.03	-328.539	-483.091	-448.706	-727.441
300	-83.991	-73.2278	-38.269	-52.8667	-59.6068	-46.8577			300	-204.234	-304.154	-421.565	-300.654	-334.507	-243.847			300	-64.5152	-201.491	-89.1444	-88.7235	-234.069	-163.892		300	-790.764	-1104.55	-730.287	-1048.3	-1030.9	-1473.83
100	-236.707	-207.056	-107.193	-148.865	-169.357	-132.228			100	-496.772	-722.691	-981.37	-695.697	-792.575	-592.706			100	-172.159	-518.884	-178.24	-181.657	-584.598	-404.475		100	-1254.19	-1359.77	-1123.75	-1575.82	-1851.5	-2085.87
30	-663.193	-587.223	-302.062	-420.832	-489.603	-377.624			30	-1000.12	-1397.49	-1836.48	-1290.86	-1525.37	-1191.05			30	-421.713	-1162.38	-279.985	-290.234	-1233.23	-836.236		30	-1578.08	-1764.89	-1385.12	-1912.87	-2366.32	-2440.7
10	-1371.91	-1240.72	-633.884	-885.814	-1071.27	-809.707			10	-1408.38	-1906.57	-2445.73	-1708.92	-2073.56	-1674.57			10	-722.116	-1801.62	-368.765	-385.743	-1806.62	-1204.07		10	-1703.83	-1983.04	-1483.74	-2037.4	-2582.95	-2565.4
1	-2645.6	-2488.63	-1256.66	-1764.96	-2306.2	-1672.79			1	-1725.47	-2280.5	-2875.01	-2000.55	-2473.71	-2049.02			1	-1063.52	-2394.45	-452.695	-474.433	-2284.85	-1501.42		1	-1767.2	-2075.68	-1532.85	-2098.89	-2734.35	-2625.78
1e-05	-2950.03	-2801.89	-1410.81	-1983.87	-2645.2	-1897.7			1e-05	-1769.74	-2331.31	-2932.2	-2039.22	-2527.91	-2101.24			1e-05	-1122.51	-2485.33	-531.717	-568.342	-2354.09	-1543.78		1e-05	-1774.53	-2218.99	-1538.51	-2105.95	-2950.31	-2632.66

## Sheet: Fig.5_c
mV	WT, 10 mM Ca2+ (current in nA)							mV	WT, 1 mM Ca2+ (current in nA)							mV	WT, 10 μM Ca2+ (current in nA)							mV	WT, EGTA (current in nA)
-40	-225.83	-332.642	-363.159	-796.509	-787.354	-347.9		-40	-424.458	-503.804	-384.785	-985.981	-638.081	-839.233		-40	-2084.35	-3549.19	-3543.09	-1644.9	-1483.15	-1998.9		-40	-3848.27	-7244.51	-5197.14	-4772.95	-7120.86	-7652.08
-30	-134.277	-183.105	-198.364	-485.229	-497.437	-216.675		-30	-266.784	-291.198	-236.266	-639.098	-385.802	-549.316		-30	-1495.36	-2453.61	-2450.56	-1217.65	-1068.12	-1382.45		-30	-2371	-4669.36	-3730.88	-3231.81	-4614.26	-4614.26
-20	-51.8799	-88.501	-92.5758	-234.985	-234.985	-125.122		-20	-142.679	-127.42	-112.161	-362.406	-185.404	-320.435		-20	-1016.24	-1474	-1489.26	-814.819	-683.594	-854.492		-20	-1803.59	-2645.87	-1911.82	-1616.5	-2459.94	-2247.07
-10	6.10352	24.4141	30.5176	-9.15527	24.4141	-48.8281		-10	-22.5887	-10.3817	4.87712	-104.986	7.92887	-149.536		-10	-546.265	-527.954	-579.834	-442.505	-259.399	-415.039		-10	-90.2686	-389.233	-787.354	-214.492	-312.285	-342.285
0	85.4492	167.847	198.364	253.296	302.124	15.2588		0	110.904	95.6452	86.4899	153.629	178.043	-36.6211		0	-79.3457	363.159	308.228	-51.8799	189.209	-42.7246		0	9.15527	97.9383	71.0596	62.2314	91.4756	42.4756
10	167.847	305.176	334.952	521.851	598.145	79.3457		10	230.19	159.999	150.844	388.881	303.432	-15.2588		10	289.917	1251.22	1190.19	299.072	695.801	177.002		10	104.165	731.43	313.328	169.8	655.737	653.874
20	253.296	396.729	454.712	805.664	894.165	106.812		20	375.84	217.149	204.942	610.826	436.875	-45.7764		20	509.644	2102.66	1980.59	720.215	1239.01	140.381		20	1220.7	2629.52	1353.88	2902.22	2632.57	2325.57
30	476.074	524.902	576.782	1101.68	1257.32	289.917		30	949.746	501.138	473.672	986.367	989.419	515.747		30	1303.1	2856.45	2569.58	1489.26	1852.42	796.509		30	1815.8	6518.55	3656.01	1775.76	4133.86	4524.72
40	1202.39	827.026	853.975	1449.58	1843.26	955.2		40	2125.91	1210.38	1185.96	1539.97	2012.99	1519.78		40	2493.29	3527.83	3125.96	2764.89	2633.67	1861.57		40	3009.03	8630.37	5087.28	4534.91	8584.59	8584.59
50	2471.92	1379.39	1382.26	2145.39	2795.41	1943.97		50	3533.03	2232.98	2211.62	3108.83	3056.95	2584.84		50	3921.51	4278.56	3961.18	4391.48	3744.51	3039.55		50	4397.58	8739.14	6906.13	6356.81	8598.75	9038.3
60	4003.91	2258.3	2310.54	3775.02	4208.37	3051.76		60	4895.55	3333.05	3372.72	4688.03	4355.39	3561.4		60	5438.23	5200.2	4992.68	6085.21	5062.87	4214.48		60	5825.81	11061.3	8969.12	8230.59	10950.6	10533.9
70	5673.22	3411.87	3498.95	5651.86	5877.69	4263.31		70	6276.89	4531.29	4558.75	6267.74	5880.17	4473.88		70	7046.51	6478.88	6427	8041.38	6652.83	5291.75		70	7336.43	11297.5	11050.4	10333.3	13010.9	12190.7
80	7449.34	4843.14	4887.69	8200.07	7760.62	5609.13		80	7463.89	5571.8	5568.75	7534.08	7186.18	5603.03		80	8618.16	7913.21	7812.59	9939.58	8465.58	6469.73		80	8856.2	15568	13308.7	12600.7	15163.8	15500.8

## Sheet: Fig.5_d
[Ca2+] nM	WT, pH 6.0 (current in nA)							[Ca2+] nM	WT, pH 7.4 (current in nA)							[Ca2+] nM	WT, pH 8.0 (current in nA)							[Ca2+] nM	WT, pH 9.0 (current in nA)
10000000	-1	-1	-1	-1	-1	-1		10000000	-1	-1	-1	-1	-1	-1		10000000	-1	-1	-1	-1	-1	-1		10000000	-1	-1	-1	-1	-1	-1
1000000	-38.16	-10.95	-25.58	-30.09	-12.57	-37.34		1000000	-24.09	-44.43	-59.87					1000000	-29.34	-7.76	-160.63	-40.24	-240.67	-30.843		1000000	-23.08	-24.4	-32.46	-43.57	-34.87	-24.5
300000	-221.12	-77.71	-186.12					300000								300000								300000
100000	-679.18	-156.72	-332.62	-373.55	-103.08	-282.53		100000	-114.09	-170.78	-129.22					100000	-449.85	-242.73	-512.52	-536.43		-421.29		100000	-113.17	-230.51	-174.74	-183.695	-239.71	-162.37
30000	-1080.51	-221.97	-420.75		-143.94	-483.07		30000				-412.07	-608.39	-856.54		30000					-521.61			30000
10000	-1339.86	-354.64	-763.76	-737.21	-307.02	-733.48		10000	-386.62	-521.57	-452.96	-713.78	-1111.53	-1678.96		10000	-859.23	-898.44	-1186.34	-1555.72		-836.68		10000	-395.25	-548.19	-449.19	-579.174	-649.7	-351.32
3000				-877.56				3000								3000	-1676.99	-1569.23	-1916.73	-2605.82	-1176.19	-966.55		3000	-580.21	-735.76	-658.64	-893.29	-946.46	-561.65
1000	-1425.92	-470.85	-958.92	-995.28	-374.74	-887.55		1000	-571.74	-743.32	-854.52	-1000.55	-1610.72	-2413.65		1000	-1721.14	-1981.87	-2148.12	-3023.55	-1727.43	-1001.68		1000	-685.62	-834.74	-727.26	-1091.99	-1083.23	-694.57
100				-1099.2	-423.67	-994.42		100	-788.41	-991.73	-1032.6	-1304.29	-1948.96	-2917.08		100	-2025.74	-2238.62	-2279.38	-3166.21	-2024.87	-1054.32		100	-751.46	-934.64	-850.36	-1168.47	-1233.17	-801.01
30								30				-1482.93	-2126.14	-3273.22		30								30
10								10	-1002.81	-1281.83	-1237.68	-1544.91	-2225.57	-3523.57		10					-2321.61			10
1e-05	-1583.34	-626.02	-1292.93	-1329.61	-547.61	-1205.23		1e-05	-1210.22	-1530.75	-1440.32	-1775.85	-2417.84	-3853.86		1e-05	-2031.77	-2647.24	-2364.94	-3420.34	-2670.29	-1264.27		1e-05	-869.12	-1063.41	-1066.25	-1475.91	-1517.97	-1016.2

## Sheet: Supp_Fig_1
	Figure 1a			Figure 1b			Figure 1c			Figure 1d			Figure 1e			Figure 1f			Figure 1g
	Time (ms)	Current (nA)		Time (ms)	Current (nA)		Control (nA)	hBASIC (nA)		Time (ms)	Current (nA)		Time (ms)	Current (nA)		Time (ms)	Current (nA)		Ca2+(uM)	WT, (Current in nA)
	0	-84.2645		0	-174.472		-23.731	-3882.43		0	-385.547		0	-20.286		0	-147.94		1000	-1	-1	-1
	20	-83.8915		20	-174.475		-88.225	-2893.92		20	-385.705		20	-20.448		20	-147.98		300	-84.7656	-93.048	-133.65
	40	-83.5028		40	-174.499		-38.12	-3212.73		40	-385.898		40	-20.633		40	-148.08		100	-243.035	-264.536	-331.046
	60	-83.1084		60	-174.542					60	-386.121		60	-20.837		60	-148.24		30	-548.331	-568.268	-692.431
	80	-82.7214		80	-174.605					80	-386.366		80	-21.052		80	-148.45		10	-971.862	-955.063	-1187.7
	100	-82.3514		100	-174.684					100	-386.625		100	-21.272		100	-148.7		3	-1318.17	-1252.51	-1676.08
	120	-82.0067		120	-174.771					120	-386.885		120	-21.492		120	-149		1	-1567.21	-1574.29	-2005.71
	140	-81.6965		140	-174.86					140	-387.133		140	-21.711		140	-149.32		0.0001	-2066	-2013.28	-2537.1
	160	-81.423		160	-174.941					160	-387.356		160	-21.931		160	-149.67
	180	-81.1883		180	-175.009					180	-387.543		180	-22.153		180	-150.03
	200	-80.988		200	-175.054					200	-387.69		200	-22.382		200	-150.39
	220	-80.8139		220	-175.068					220	-387.791		220	-22.621		220	-150.75
	240	-80.6596		240	-175.048					240	-387.847		240	-22.873		240	-151.1
	260	-80.5143		260	-174.989					260	-387.861		260	-23.142		260	-151.44
	280	-80.3689		280	-174.896					280	-387.838		280	-23.429		280	-151.75
	300	-80.2154		300	-174.773					300	-387.793		300	-23.732		300	-152.04
	320	-80.0428		320	-174.625					320	-387.736		320	-24.042		320	-152.29
	340	-79.8474		340	-174.46					340	-387.677		340	-24.353		340	-152.52
	360	-79.6214		360	-174.289					360	-387.627		360	-24.653		360	-152.71
	380	-79.3649		380	-174.125					380	-387.594		380	-24.93		380	-152.87
	400	-79.0739		400	-173.978					400	-387.588		400	-25.17		400	-153
	420	-78.7471		420	-173.856					420	-387.613		420	-25.357		420	-153.1
	440	-78.3882		440	-173.768					440	-387.668		440	-25.479		440	-153.18
	460	-77.9968		460	-173.717					460	-387.752		460	-25.532		460	-153.25
	480	-77.5776		480	-173.709					480	-387.856		480	-25.509		480	-153.29
	500	-77.135		500	-173.744					500	-387.975		500	-25.41		500	-153.32
	520	-76.6722		520	-173.819					520	-388.101		520	-25.239		520	-153.34
	540	-76.1959		540	-173.927					540	-388.221		540	-25.004		540	-153.34
	560	-75.712		560	-174.065					560	-388.326		560	-24.719		560	-153.33
	580	-75.2265		580	-174.224					580	-388.405		580	-24.399		580	-153.29
	600	-74.7428		600	-174.399					600	-388.455		600	-24.058		600	-153.25
	620	-74.2648		620	-174.578					620	-388.47		620	-23.711		620	-153.19
	640	-73.797		640	-174.753					640	-388.449		640	-23.372		640	-153.12
	660	-73.3401		660	-174.916					660	-388.395		660	-23.056		660	-153.04
	680	-72.8966		680	-175.063					680	-388.312		680	-22.772		680	-152.96
	700	-72.4651		700	-175.188					700	-388.21		700	-22.527		700	-152.89
	720	-72.0457		720	-175.283					720	-388.098		720	-22.325		720	-152.83
	740	-71.6403		740	-175.347					740	-387.986		740	-22.165		740	-152.79
	760	-71.2484		760	-175.378					760	-387.882		760	-22.048		760	-152.77
	780	-70.8729		780	-175.376					780	-387.794		780	-21.973		780	-152.77
	800	-70.5175		800	-175.342					800	-387.732		800	-21.934		800	-152.81
	820	-70.1834		820	-175.276					820	-387.697		820	-21.926		820	-152.86
	840	-69.8759		840	-175.179					840	-387.693		840	-21.944		840	-152.94
	860	-69.5977		860	-175.058					860	-387.715		860	-21.985		860	-153.02
	880	-69.3543		880	-174.916					880	-387.76		880	-22.043		880	-153.12
	900	-69.147		900	-174.759					900	-387.825		900	-22.115		900	-153.22
	920	-68.9753		920	-174.589					920	-387.903		920	-22.197		920	-153.31
	940	-68.8396		940	-174.414					940	-387.987		940	-22.284		940	-153.39
	960	-68.7366		960	-174.24					960	-388.068		960	-22.374		960	-153.45
	980	-68.6643		980	-174.071					980	-388.138		980	-22.465		980	-153.49
	1000	-68.6155		1000	-173.913					1000	-388.195		1000	-22.554		1000	-153.5
	1020	-68.584		1020	-173.768					1020	-388.233		1020	-22.637		1020	-153.49
	1040	-68.5639		1040	-173.637					1040	-388.247		1040	-22.712		1040	-153.44
	1060	-68.5475		1060	-173.521					1060	-388.236		1060	-22.78		1060	-153.36
	1080	-68.5314		1080	-173.421					1080	-388.197		1080	-22.838		1080	-153.26
	1100	-68.5089		1100	-173.335					1100	-388.135		1100	-22.89		1100	-153.12
	1120	-68.475		1120	-173.256					1120	-388.051		1120	-22.932		1120	-152.95
	1140	-68.4288		1140	-173.182					1140	-387.949		1140	-22.967		1140	-152.75
	1160	-68.3678		1160	-173.109					1160	-387.835		1160	-23		1160	-152.53
	1180	-68.2952		1180	-173.034					1180	-387.712		1180	-23.033		1180	-152.28
	1200	-68.2112		1200	-172.957					1200	-387.591		1200	-23.071		1200	-152.01
	1220	-68.1166		1220	-172.873					1220	-387.477		1220	-23.114		1220	-151.72
	1240	-68.0167		1240	-172.783					1240	-387.375		1240	-23.167		1240	-151.43
	1260	-67.9141		1260	-172.689					1260	-387.292		1260	-23.233		1260	-151.13
	1280	-67.8123		1280	-172.595					1280	-387.229		1280	-23.315		1280	-150.85
	1300	-67.7108		1300	-172.505					1300	-387.194		1300	-23.413		1300	-150.6
	1320	-67.609		1320	-172.417					1320	-387.185		1320	-23.525		1320	-150.38
	1340	-67.503		1340	-172.335					1340	-387.205		1340	-23.649		1340	-150.2
	1360	-67.3881		1360	-172.26					1360	-387.25		1360	-23.785		1360	-150.08
	1380	-67.2581		1380	-172.193					1380	-387.319		1380	-23.926		1380	-150.02
	1400	-67.1036		1400	-172.136					1400	-387.411		1400	-24.068		1400	-150.01
	1420	-66.9138		1420	-172.084					1420	-387.522		1420	-24.203		1420	-150.04
	1440	-66.6801		1440	-172.037					1440	-387.647		1440	-24.327		1440	-150.12
	1460	-66.3947		1460	-171.995					1460	-387.785		1460	-24.435		1460	-150.21
	1480	-66.054		1480	-171.958					1480	-387.932		1480	-24.523		1480	-150.3
	1500	-65.6553		1500	-171.928					1500	-388.089		1500	-24.59		1500	-150.39
	1520	-65.2002		1520	-171.902					1520	-388.256		1520	-24.633		1520	-150.45
	1540	-64.6967		1540	-171.883					1540	-388.432		1540	-24.653		1540	-150.48
	1560	-64.1552		1560	-171.873					1560	-388.618		1560	-24.656		1560	-150.47
	1580	-63.5945		1580	-171.874					1580	-388.815		1580	-24.645		1580	-150.42
	1600	-63.0309		1600	-171.885					1600	-389.025		1600	-24.625		1600	-150.34
	1620	-62.4836		1620	-171.907					1620	-389.25		1620	-24.6		1620	-150.23
	1640	-61.9751		1640	-171.938					1640	-389.488		1640	-24.576		1640	-150.09
	1660	-61.5226		1660	-171.979					1660	-389.738		1660	-24.556		1660	-149.95
	1680	-61.1441		1680	-172.028					1680	-389.995		1680	-24.544		1680	-149.8
	1700	-60.8472		1700	-172.085					1700	-390.258		1700	-24.541		1700	-149.66
	1720	-60.6398		1720	-172.144					1720	-390.521		1720	-24.545		1720	-149.54
	1740	-60.5196		1740	-172.204					1740	-390.779		1740	-24.555		1740	-149.43
	1760	-60.481		1760	-172.261					1760	-391.025		1760	-24.572		1760	-149.35
	1780	-60.5137		1780	-172.314					1780	-391.254		1780	-24.591		1780	-149.29
	1800	-60.6026		1800	-172.359					1800	-391.464		1800	-24.612		1800	-149.26
	1820	-60.7286		1820	-172.391					1820	-391.652		1820	-24.629		1820	-149.26
	1840	-60.8735		1840	-172.407					1840	-391.813		1840	-24.641		1840	-149.28
	1860	-61.0203		1860	-172.404					1860	-391.947		1860	-24.649		1860	-149.31
	1880	-61.1562		1880	-172.383					1880	-392.055		1880	-24.65		1880	-149.36
	1900	-61.2674		1900	-172.342					1900	-392.139		1900	-24.645		1900	-149.41
	1920	-61.3456		1920	-172.279					1920	-392.203		1920	-24.632		1920	-149.45
	1940	-61.3877		1940	-172.196					1940	-392.248		1940	-24.613		1940	-149.48
	1960	-61.3937		1960	-172.098					1960	-392.279		1960	-24.588		1960	-149.48
	1980	-61.3704		1980	-171.988					1980	-392.298		1980	-24.559		1980	-149.45
	2000	-61.3217		2000	-171.873					2000	-392.311		2000	-24.527		2000	-149.38
	2020	-61.257		2020	-171.756					2020	-392.322		2020	-24.489		2020	-149.28
	2040	-61.1861		2040	-171.644					2040	-392.332		2040	-24.445		2040	-149.15
	2060	-61.1164		2060	-171.544					2060	-392.343		2060	-24.395		2060	-148.99
	2080	-61.0579		2080	-171.461					2080	-392.353		2080	-24.337		2080	-148.83
	2100	-61.0132		2100	-171.401					2100	-392.364		2100	-24.269		2100	-148.68
	2120	-60.9815		2120	-171.362					2120	-392.373		2120	-24.185		2120	-148.53
	2140	-60.963		2140	-171.346					2140	-392.375		2140	-24.083		2140	-148.42
	2160	-60.9499		2160	-171.35					2160	-392.364		2160	-23.963		2160	-148.35
	2180	-60.9369		2180	-171.371					2180	-392.333		2180	-23.822		2180	-148.32
	2200	-60.9135		2200	-171.403					2200	-392.28		2200	-23.662		2200	-148.34
	2220	-60.8683		2220	-171.436					2220	-392.201		2220	-23.482		2220	-148.39
	2240	-60.794		2240	-171.462					2240	-392.088		2240	-23.288		2240	-148.49
	2260	-60.6856		2260	-171.473					2260	-391.941		2260	-23.085		2260	-148.6
	2280	-60.5428		2280	-171.463					2280	-391.759		2280	-22.882		2280	-148.72
	2300	-60.3687		2300	-171.426					2300	-391.548		2300	-22.688		2300	-148.83
	2320	-60.1699		2320	-171.358					2320	-391.312		2320	-22.511		2320	-148.92
	2340	-59.9611		2340	-171.259					2340	-391.057		2340	-22.358		2340	-148.98
	2360	-59.7561		2360	-171.134					2360	-390.792		2360	-22.239		2360	-148.97
	2380	-59.5747		2380	-170.99					2380	-390.524		2380	-22.16		2380	-148.91
	2400	-59.4329		2400	-170.835					2400	-390.268		2400	-22.122		2400	-148.78
	2420	-59.3424		2420	-170.678					2420	-390.032		2420	-22.126		2420	-148.58
	2440	-59.3147		2440	-170.53					2440	-389.823		2440	-22.166		2440	-148.31
	2460	-59.3542		2460	-170.403					2460	-389.65		2460	-22.24		2460	-147.97
	2480	-59.4604		2480	-170.306					2480	-389.517		2480	-22.338		2480	-147.58
	2500	-59.6237		2500	-170.248					2500	-389.431		2500	-22.453		2500	-147.14
	2520	-59.8315		2520	-170.233					2520	-389.395		2520	-22.573		2520	-146.66
	2540	-60.0691		2540	-170.265					2540	-389.409		2540	-22.689		2540	-146.16
	2560	-60.3162		2560	-170.344					2560	-389.471		2560	-22.797		2560	-145.64
	2580	-60.5578		2580	-170.471					2580	-389.583		2580	-22.89		2580	-145.12
	2600	-60.7777		2600	-170.642					2600	-389.741		2600	-22.966		2600	-144.61
	2620	-60.9615		2620	-170.852					2620	-389.943		2620	-23.024		2620	-144.12
	2640	-61.1034		2640	-171.094					2640	-390.183		2640	-23.065		2640	-143.66
	2660	-61.1984		2660	-171.363					2660	-390.453		2660	-23.094		2660	-143.23
	2680	-61.25		2680	-171.65					2680	-390.745		2680	-23.116		2680	-142.84
	2700	-61.2631		2700	-171.949					2700	-391.054		2700	-23.135		2700	-142.5
	2720	-61.244		2720	-172.247					2720	-391.368		2720	-23.152		2720	-142.21
	2740	-61.206		2740	-172.536					2740	-391.676		2740	-23.17		2740	-141.97
	2760	-61.157		2760	-172.806					2760	-391.968		2760	-23.192		2760	-141.8
	2780	-61.1112		2780	-173.049					2780	-392.232		2780	-23.214		2780	-141.67
	2800	-61.075		2800	-173.258					2800	-392.462		2800	-23.237		2800	-141.61
	2820	-61.0561		2820	-173.423					2820	-392.651		2820	-23.254		2820	-141.6
	2840	-61.0614		2840	-173.54					2840	-392.792		2840	-23.26		2840	-141.64
	2860	-61.0924		2860	-173.607					2860	-392.887		2860	-23.254		2860	-141.71
	2880	-61.1532		2880	-173.624					2880	-392.935		2880	-23.23		2880	-141.83
	2900	-61.241		2900	-173.595					2900	-392.945		2900	-23.187		2900	-141.97
	2920	-61.3514		2920	-173.52					2920	-392.924		2920	-23.121		2920	-142.13
	2940	-61.4827		2940	-173.406					2940	-392.883		2940	-23.035		2940	-142.3
	2960	-61.6272		2960	-173.262					2960	-392.832		2960	-22.931		2960	-142.48
	2980	-61.7818		2980	-173.098					2980	-392.786		2980	-22.814		2980	-142.65
	3000	-61.9384		3000	-172.923					3000	-392.757		3000	-22.689		3000	-142.81
	3020	-62.0872		3020	-172.744					3020	-392.756		3020	-22.56		3020	-142.97
	3040	-62.2222		3040	-172.569					3040	-392.788		3040	-22.432		3040	-143.11
	3060	-62.3331		3060	-172.407					3060	-392.861		3060	-22.314		3060	-143.24
	3080	-62.4161		3080	-172.263					3080	-392.974		3080	-22.209		3080	-143.36
	3100	-62.4603		3100	-172.144					3100	-393.13		3100	-22.12		3100	-143.47
	3120	-62.4591		3120	-172.049					3120	-393.323		3120	-22.048		3120	-143.59
	3140	-62.4092		3140	-171.978					3140	-393.546		3140	-21.992		3140	-143.71
	3160	-62.308		3160	-171.932					3160	-393.794		3160	-21.951		3160	-143.83
	3180	-62.1569		3180	-171.907					3180	-394.057		3180	-21.921		3180	-143.96
	3200	-61.9566		3200	-171.899					3200	-394.332		3200	-21.896		3200	-144.11
	3220	-61.7125		3220	-171.902					3220	-394.614		3220	-21.87		3220	-144.27
	3240	-61.4321		3240	-171.908					3240	-394.897		3240	-21.836		3240	-144.45
	3260	-61.1237		3260	-171.914					3260	-395.18		3260	-21.787		3260	-144.63
	3280	-60.7978		3280	-171.914					3280	-395.461		3280	-21.719		3280	-144.81
	3300	-60.4601		3300	-171.904					3300	-395.743		3300	-21.625		3300	-144.99
	3320	-60.1178		3320	-171.879					3320	-396.025		3320	-21.5		3320	-145.16
	3340	-59.7746		3340	-171.836					3340	-396.305		3340	-21.339		3340	-145.3
	3360	-59.4333		3360	-171.774					3360	-396.582		3360	-21.143		3360	-145.42
	3380	-59.0951		3380	-171.694					3380	-396.853		3380	-20.912		3380	-145.49
	3400	-58.7566		3400	-171.595					3400	-397.117		3400	-20.647		3400	-145.53
	3420	-58.414		3420	-171.478					3420	-397.367		3420	-20.349		3420	-145.53
	3440	-58.0642		3440	-171.344					3440	-397.597		3440	-20.022		3440	-145.49
	3460	-57.7028		3460	-171.195					3460	-397.801		3460	-19.675		3460	-145.41
	3480	-57.3305		3480	-171.035					3480	-397.975		3480	-19.314		3480	-145.32
	3500	-56.9442		3500	-170.867					3500	-398.117		3500	-18.95		3500	-145.22
	3520	-56.5452		3520	-170.692					3520	-398.225		3520	-18.591		3520	-145.13
	3540	-56.1372		3540	-170.512					3540	-398.297		3540	-18.247		3540	-145.05
	3560	-55.7247		3560	-170.332					3560	-398.333		3560	-17.929		3560	-144.99
	3580	-55.3171		3580	-170.154					3580	-398.339		3580	-17.647		3580	-144.96
	3600	-54.9211		3600	-169.982					3600	-398.318		3600	-17.41		3600	-144.96
	3620	-54.5454		3620	-169.816					3620	-398.276		3620	-17.222		3620	-145
	3640	-54.1987		3640	-169.657					3640	-398.216		3640	-17.087		3640	-145.06
	3660	-53.8888		3660	-169.509					3660	-398.146		3660	-17.007		3660	-145.13
	3680	-53.6266		3680	-169.372					3680	-398.072		3680	-16.981		3680	-145.22
	3700	-53.4165		3700	-169.249					3700	-398.002		3700	-17.006		3700	-145.3
	3720	-53.2609		3720	-169.137					3720	-397.945		3720	-17.074		3720	-145.38
	3740	-53.1621		3740	-169.036					3740	-397.903		3740	-17.179		3740	-145.43
	3760	-53.1186		3760	-168.95					3760	-397.884		3760	-17.314		3760	-145.46
	3780	-53.1283		3780	-168.878					3780	-397.893		3780	-17.471		3780	-145.46
	3800	-53.1861		3800	-168.823					3800	-397.935		3800	-17.644		3800	-145.42
	3820	-53.2828		3820	-168.783					3820	-398.012		3820	-17.825		3820	-145.37
	3840	-53.4131		3840	-168.759					3840	-398.122		3840	-18.008		3840	-145.29
	3860	-53.5671		3860	-168.755					3860	-398.263		3860	-18.192		3860	-145.21
	3880	-53.7417		3880	-168.771					3880	-398.432		3880	-18.372		3880	-145.12
	3900	-53.9312		3900	-168.811					3900	-398.626		3900	-18.552		3900	-145.05
	3920	-54.1298		3920	-168.874					3920	-398.842		3920	-18.727		3920	-144.99
	3940	-54.3376		3940	-168.96					3940	-399.072		3940	-18.898		3940	-144.97
	3960	-54.5537		3960	-169.071					3960	-399.315		3960	-19.064		3960	-144.97
	3980	-54.7814		3980	-169.207					3980	-399.568		3980	-19.223		3980	-144.99
	4000	-55.0201		4000	-169.366					4000	-399.832		4000	-19.375		4000	-145.03
	4020	-55.2695		4020	-169.543					4020	-400.109		4020	-19.512		4020	-145.08
	4040	-55.5286		4040	-169.735					4040	-400.4		4040	-19.63		4040	-145.13
	4060	-55.7954		4060	-169.937					4060	-400.706		4060	-19.723		4060	-145.18
	4080	-56.0666		4080	-170.142					4080	-401.032		4080	-19.784		4080	-145.2
	4100	-56.3348		4100	-170.342					4100	-401.379		4100	-19.807		4100	-145.2
	4120	-56.5911		4120	-170.527					4120	-401.748		4120	-19.782		4120	-145.18
	4140	-56.8296		4140	-170.688					4140	-402.136		4140	-19.704		4140	-145.14
	4160	-57.0406		4160	-170.818					4160	-402.539		4160	-19.572		4160	-145.09
	4180	-57.2191		4180	-170.91					4180	-402.953		4180	-19.383		4180	-145.05
	4200	-57.3588		4200	-170.96					4200	-403.372		4200	-19.142		4200	-145.01
	4220	-57.4544		4220	-170.962					4220	-403.788		4220	-18.852		4220	-145.01
	4240	-57.5079		4240	-170.918					4240	-404.19		4240	-18.522		4240	-145.04
	4260	-57.5197		4260	-170.831					4260	-404.57		4260	-18.166		4260	-145.12
	4280	-57.4948		4280	-170.707					4280	-404.919		4280	-17.799		4280	-145.25
	4300	-57.4378		4300	-170.556					4300	-405.231		4300	-17.439		4300	-145.44
	4320	-57.3551		4320	-170.384					4320	-405.5		4320	-17.1		4320	-145.67
	4340	-57.2548		4340	-170.202					4340	-405.72		4340	-16.799		4340	-145.95
	4360	-57.1426		4360	-170.022					4360	-405.888		4360	-16.551		4360	-146.26
	4380	-57.0273		4380	-169.853					4380	-406.006		4380	-16.368		4380	-146.58
	4400	-56.9129		4400	-169.702					4400	-406.073		4400	-16.256		4400	-146.92
	4420	-56.8017		4420	-169.575					4420	-406.095		4420	-16.216		4420	-147.26
	4440	-56.6964		4440	-169.473					4440	-406.074		4440	-16.246		4440	-147.59
	4460	-56.5949		4460	-169.4					4460	-406.015		4460	-16.34		4460	-147.89
	4480	-56.4962		4480	-169.353					4480	-405.927		4480	-16.488		4480	-148.18
	4500	-56.3963		4500	-169.33					4500	-405.816		4500	-16.678		4500	-148.43
	4520	-56.2884		4520	-169.324					4520	-405.69		4520	-16.895		4520	-148.66
	4540	-56.167		4540	-169.326					4540	-405.555		4540	-17.126		4540	-148.85
	4560	-56.0271		4560	-169.333					4560	-405.417		4560	-17.358		4560	-149
	4580	-55.8658		4580	-169.335					4580	-405.285		4580	-17.582		4580	-149.11
	4600	-55.6801		4600	-169.325					4600	-405.163		4600	-17.791		4600	-149.18
	4620	-55.4685		4620	-169.296					4620	-405.057		4620	-17.979		4620	-149.19
	4640	-55.236		4640	-169.24					4640	-404.968		4640	-18.142		4640	-149.15
	4660	-54.9887		4660	-169.158					4660	-404.899		4660	-18.283		4660	-149.06
	4680	-54.7358		4680	-169.045					4680	-404.851		4680	-18.402		4680	-148.91
	4700	-54.488		4700	-168.905					4700	-404.823		4700	-18.504		4700	-148.71
	4720	-54.2563		4720	-168.736					4720	-404.814		4720	-18.59		4720	-148.45
	4740	-54.0533		4740	-168.545					4740	-404.818		4740	-18.661		4740	-148.16
	4760	-53.8894		4760	-168.338					4760	-404.831		4760	-18.723		4760	-147.83
	4780	-53.7749		4780	-168.122					4780	-404.848		4780	-18.775		4780	-147.49
	4800	-53.7127		4800	-167.904					4800	-404.864		4800	-18.819		4800	-147.14
	4820	-53.7043		4820	-167.691					4820	-404.873		4820	-18.851		4820	-146.8
	4840	-53.7514		4840	-167.488					4840	-404.869		4840	-18.871		4840	-146.48
	4860	-53.8437		4860	-167.302					4860	-404.848		4860	-18.878		4860	-146.2
	4880	-53.9761		4880	-167.137					4880	-404.812		4880	-18.873		4880	-145.97
	4900	-54.1374		4900	-166.994					4900	-404.759		4900	-18.857		4900	-145.81
	4920	-54.3161		4920	-166.873					4920	-404.693		4920	-18.829		4920	-145.72
	4940	-54.5032		4940	-166.774					4940	-404.614		4940	-18.791		4940	-145.71
	4960	-54.6879		4960	-166.694					4960	-404.528		4960	-18.748		4960	-145.79
	4980	-54.8646		4980	-166.633					4980	-404.443		4980	-18.705		4980	-145.95
	5000	-55.027		5000	-166.587					5000	-404.363		5000	-18.666		5000	-146.18
	5020	-55.1694		5020	-166.553					5020	-404.293		5020	-18.634		5020	-146.47
	5040	-55.2902		5040	-166.528					5040	-404.237		5040	-18.61		5040	-146.81
	5060	-55.387		5060	-166.514					5060	-404.195		5060	-18.601		5060	-147.17
	5080	-55.4622		5080	-166.509					5080	-404.172		5080	-18.606		5080	-147.53
	5100	-55.5133		5100	-166.514					5100	-404.167		5100	-18.629		5100	-147.88
	5120	-55.539		5120	-166.53					5120	-404.18		5120	-18.665		5120	-148.2
	5140	-55.5393		5140	-166.555					5140	-404.208		5140	-18.715		5140	-148.47
	5160	-55.5133		5160	-166.593					5160	-404.247		5160	-18.779		5160	-148.68
	5180	-55.4609		5180	-166.645					5180	-404.298		5180	-18.857		5180	-148.84
	5200	-55.3807		5200	-166.709					5200	-404.358		5200	-18.949		5200	-148.92
	5220	-55.2729		5220	-166.784					5220	-404.425		5220	-19.054		5220	-148.95
	5240	-55.138		5240	-166.868					5240	-404.495		5240	-19.172		5240	-148.93
	5260	-54.9803		5260	-166.96					5260	-404.567		5260	-19.304		5260	-148.85
	5280	-54.8047		5280	-167.056					5280	-404.641		5280	-19.45		5280	-148.72
	5300	-54.6178		5300	-167.155					5300	-404.716		5300	-19.61		5300	-148.57
	5320	-54.4274		5320	-167.25					5320	-404.792		5320	-19.779		5320	-148.38
	5340	-54.2446		5340	-167.34					5340	-404.868		5340	-19.954		5340	-148.16
	5360	-54.0816		5360	-167.423					5360	-404.943		5360	-20.13		5360	-147.92
	5380	-53.9515		5380	-167.496					5380	-405.022		5380	-20.304		5380	-147.66
	5400	-53.8663		5400	-167.559					5400	-405.106		5400	-20.468		5400	-147.38
	5420	-53.8377		5420	-167.61					5420	-405.198		5420	-20.614		5420	-147.09
	5440	-53.8736		5440	-167.65					5440	-405.299		5440	-20.737		5440	-146.79
	5460	-53.9813		5460	-167.679					5460	-405.41		5460	-20.833		5460	-146.47
	5480	-54.1651		5480	-167.698					5480	-405.537		5480	-20.899		5480	-146.16
	5500	-54.4221		5500	-167.71					5500	-405.68		5500	-20.936		5500	-145.84
	5520	-54.7459		5520	-167.714					5520	-405.841		5520	-20.942		5520	-145.53
	5540	-55.1244		5540	-167.71					5540	-406.019		5540	-20.918		5540	-145.22
	5560	-55.5437		5560	-167.704					5560	-406.215		5560	-20.869		5560	-144.92
	5580	-55.9868		5580	-167.694					5580	-406.428		5580	-20.798		5580	-144.62
	5600	-56.4299		5600	-167.681					5600	-406.657		5600	-20.71		5600	-144.33
	5620	-56.8501		5620	-167.665					5620	-406.898		5620	-20.604		5620	-144.04
	5640	-57.2252		5640	-167.645					5640	-407.147		5640	-20.483		5640	-143.76
	5660	-57.5347		5660	-167.621					5660	-407.398		5660	-20.351		5660	-143.48
	5680	-57.7624		5680	-167.594					5680	-407.648		5680	-20.21		5680	-143.21
	5700	-57.8947		5700	-167.563					5700	-407.892		5700	-20.063		5700	-142.96
	5720	-57.9266		5720	-167.524					5720	-408.124		5720	-19.908		5720	-142.71
	5740	-57.8586		5740	-167.476					5740	-408.342		5740	-19.749		5740	-142.49
	5760	-57.6997		5760	-167.422					5760	-408.542		5760	-19.587		5760	-142.3
	5780	-57.4651		5780	-167.361					5780	-408.725		5780	-19.426		5780	-142.15
	5800	-57.1726		5800	-167.297					5800	-408.893		5800	-19.268		5800	-142.04
	5820	-56.8452		5820	-167.226					5820	-409.049		5820	-19.111		5820	-141.99
	5840	-56.5075		5840	-167.153					5840	-409.196		5840	-18.957		5840	-142
	5860	-56.1832		5860	-167.082					5860	-409.339		5860	-18.808		5860	-142.07
	5880	-55.8934		5880	-167.016					5880	-409.484		5880	-18.665		5880	-142.19
	5900	-55.6572		5900	-166.958					5900	-409.634		5900	-18.531		5900	-142.36
	5920	-55.4854		5920	-166.909					5920	-409.794		5920	-18.405		5920	-142.56
	5940	-55.384		5940	-166.87					5940	-409.962		5940	-18.29		5940	-142.78
	5960	-55.3525		5960	-166.843					5960	-410.136		5960	-18.192		5960	-142.99
	5980	-55.3871		5980	-166.829					5980	-410.312		5980	-18.116		5980	-143.17
	6000	-55.4778		6000	-166.828					6000	-410.483		6000	-18.068		6000	-143.32
	6020	-55.6097		6020	-166.837					6020	-410.642		6020	-18.05		6020	-143.42
	6040	-55.7649		6040	-166.853					6040	-410.776		6040	-18.069		6040	-143.45
	6060	-55.9254		6060	-166.878					6060	-410.876		6060	-18.129		6060	-143.43
	6080	-56.075		6080	-166.909					6080	-410.935		6080	-18.232		6080	-143.36
	6100	-56.1961		6100	-166.946					6100	-410.944		6100	-18.378		6100	-143.26
	6120	-56.2744		6120	-166.985					6120	-410.899		6120	-18.565		6120	-143.13
	6140	-56.2989		6140	-167.023					6140	-410.798		6140	-18.787		6140	-143
	6160	-56.2643		6160	-167.061					6160	-410.64		6160	-19.04		6160	-142.89
	6180	-56.17		6180	-167.096					6180	-410.436		6180	-19.317		6180	-142.8
	6200	-56.0169		6200	-167.128					6200	-410.193		6200	-19.611		6200	-142.77
	6220	-55.812		6220	-167.153					6220	-409.923		6220	-19.911		6220	-142.78
	6240	-55.5643		6240	-167.168					6240	-409.637		6240	-20.207		6240	-142.86
	6260	-55.2827		6260	-167.176					6260	-409.352		6260	-20.492		6260	-143
	6280	-54.9814		6280	-167.175					6280	-409.082		6280	-20.76		6280	-143.2
	6300	-54.6668		6300	-167.164					6300	-408.84		6300	-21.005		6300	-143.46
	6320	-54.3442		6320	-167.143					6320	-408.64		6320	-21.218		6320	-143.77
	6340	-54.0189		6340	-167.112					6340	-408.488		6340	-21.398		6340	-144.12
	6360	-53.6903		6360	-167.072					6360	-408.39		6360	-21.541		6360	-144.5
	6380	-53.3545		6380	-167.024					6380	-408.352		6380	-21.65		6380	-144.91
	6400	-53.005		6400	-166.968					6400	-408.372		6400	-21.723		6400	-145.33
	6420	-52.6343		6420	-166.901					6420	-408.447		6420	-21.761		6420	-145.74
	6440	-52.234		6440	-166.822					6440	-408.572		6440	-21.768		6440	-146.14
	6460	-51.7987		6460	-166.732					6460	-408.74		6460	-21.746		6460	-146.52
	6480	-51.3284		6480	-166.63					6480	-408.944		6480	-21.7		6480	-146.85
	6500	-50.8226		6500	-166.514					6500	-409.176		6500	-21.634		6500	-147.14
	6520	-50.289		6520	-166.385					6520	-409.43		6520	-21.551		6520	-147.37
	6540	-49.7387		6540	-166.243					6540	-409.697		6540	-21.453		6540	-147.53
	6560	-49.1859		6560	-166.095					6560	-409.97		6560	-21.345		6560	-147.63
	6580	-48.6504		6580	-165.945					6580	-410.247		6580	-21.23		6580	-147.66
	6600	-48.1466		6600	-165.799					6600	-410.525		6600	-21.111		6600	-147.63
	6620	-47.6915		6620	-165.662					6620	-410.8		6620	-20.988		6620	-147.54
	6640	-47.2966		6640	-165.542					6640	-411.071		6640	-20.864		6640	-147.39
	6660	-46.9682		6660	-165.446					6660	-411.333		6660	-20.741		6660	-147.2
	6680	-46.709		6680	-165.379					6680	-411.59		6680	-20.62		6680	-146.96
	6700	-46.5132		6700	-165.341					6700	-411.837		6700	-20.503		6700	-146.69
	6720	-46.371		6720	-165.331					6720	-412.074		6720	-20.389		6720	-146.39
	6740	-46.268		6740	-165.344					6740	-412.297		6740	-20.279		6740	-146.08
	6760	-46.1862		6760	-165.377					6760	-412.505		6760	-20.175		6760	-145.77
	6780	-46.1094		6780	-165.421					6780	-412.698		6780	-20.076		6780	-145.45
	6800	-46.0195		6800	-165.468					6800	-412.875		6800	-19.984		6800	-145.16
	6820	-45.9039		6820	-165.507					6820	-413.035		6820	-19.895		6820	-144.89
	6840	-45.7509		6840	-165.532					6840	-413.179		6840	-19.808		6840	-144.66
	6860	-45.5577		6860	-165.539					6860	-413.306		6860	-19.722		6860	-144.47
	6880	-45.3245		6880	-165.526					6880	-413.42		6880	-19.635		6880	-144.34
	6900	-45.0555		6900	-165.494					6900	-413.522		6900	-19.545		6900	-144.25
	6920	-44.7631		6920	-165.444					6920	-413.613		6920	-19.447		6920	-144.22
	6940	-44.4604		6940	-165.383					6940	-413.694		6940	-19.339		6940	-144.22
	6960	-44.1638		6960	-165.319					6960	-413.762		6960	-19.22		6960	-144.26
	6980	-43.8932		6980	-165.26					6980	-413.822		6980	-19.09		6980	-144.32
	7000	-43.664		7000	-165.214					7000	-413.871		7000	-18.951		7000	-144.39
	7020	-43.4924		7020	-165.187					7020	-413.907		7020	-18.803		7020	-144.46
	7040	-43.3905		7040	-165.184					7040	-413.93		7040	-18.647		7040	-144.51
	7060	-43.367		7060	-165.211					7060	-413.936		7060	-18.49		7060	-144.53
	7080	-43.4291		7080	-165.267					7080	-413.928		7080	-18.337		7080	-144.54
	7100	-43.5751		7100	-165.353					7100	-413.907		7100	-18.192		7100	-144.52
	7120	-43.8014		7120	-165.462					7120	-413.875		7120	-18.057		7120	-144.49
	7140	-44.0999		7140	-165.587					7140	-413.834		7140	-17.937		7140	-144.46
	7160	-44.4603		7160	-165.723					7160	-413.787		7160	-17.834		7160	-144.44
	7180	-44.8729		7180	-165.859					7180	-413.744		7180	-17.751		7180	-144.45
	7200	-45.324		7200	-165.989					7200	-413.708		7200	-17.688		7200	-144.51
	7220	-45.8015		7220	-166.102					7220	-413.685		7220	-17.643		7220	-144.61
	7240	-46.2947		7240	-166.191					7240	-413.682		7240	-17.614		7240	-144.78
	7260	-46.793		7260	-166.255					7260	-413.7		7260	-17.599		7260	-145
	7280	-47.2913		7280	-166.291					7280	-413.747		7280	-17.598		7280	-145.26
	7300	-47.7818		7300	-166.302					7300	-413.822		7300	-17.606		7300	-145.56
	7320	-48.2604		7320	-166.288					7320	-413.925		7320	-17.621		7320	-145.87
	7340	-48.7223		7340	-166.257					7340	-414.055		7340	-17.64		7340	-146.16
	7360	-49.165		7360	-166.216					7360	-414.203		7360	-17.662		7360	-146.41
	7380	-49.5833		7380	-166.173					7380	-414.366		7380	-17.687		7380	-146.61
	7400	-49.9723		7400	-166.132					7400	-414.537		7400	-17.717		7400	-146.72
	7420	-50.3268		7420	-166.099					7420	-414.705		7420	-17.749		7420	-146.74
	7440	-50.6363		7440	-166.076					7440	-414.86		7440	-17.785		7440	-146.65
	7460	-50.8948		7460	-166.067					7460	-414.992		7460	-17.828		7460	-146.47
	7480	-51.0924		7480	-166.072					7480	-415.097		7480	-17.881		7480	-146.19
	7500	-51.2208		7500	-166.091					7500	-415.168		7500	-17.946		7500	-145.83
	7520	-51.2723		7520	-166.118					7520	-415.202		7520	-18.024		7520	-145.42
	7540	-51.2416		7540	-166.152					7540	-415.197		7540	-18.116		7540	-144.98
	7560	-51.1265		7560	-166.194					7560	-415.155		7560	-18.223		7560	-144.53
	7580	-50.9318		7580	-166.24					7580	-415.083		7580	-18.346		7580	-144.1
	7600	-50.6631		7600	-166.291					7600	-414.986		7600	-18.484		7600	-143.72
	7620	-50.3314		7620	-166.346					7620	-414.872		7620	-18.632		7620	-143.4
	7640	-49.951		7640	-166.406					7640	-414.745		7640	-18.787		7640	-143.16
	7660	-49.5397		7660	-166.474					7660	-414.612		7660	-18.944		7660	-143
	7680	-49.1192		7680	-166.55					7680	-414.478		7680	-19.1		7680	-142.93
	7700	-48.7058		7700	-166.638					7700	-414.346		7700	-19.25		7700	-142.94
	7720	-48.317		7720	-166.735					7720	-414.219		7720	-19.388		7720	-143.02
	7740	-47.9653		7740	-166.839					7740	-414.094		7740	-19.509		7740	-143.16
	7760	-47.6614		7760	-166.951					7760	-413.973		7760	-19.612		7760	-143.32
	7780	-47.41		7780	-167.065					7780	-413.856		7780	-19.695		7780	-143.51
	7800	-47.2117		7800	-167.176					7800	-413.743		7800	-19.759		7800	-143.7
	7820	-47.0611		7820	-167.278					7820	-413.634		7820	-19.803		7820	-143.87
	7840	-46.9495		7840	-167.364					7840	-413.531		7840	-19.828		7840	-144.01
	7860	-46.868		7860	-167.428					7860	-413.434		7860	-19.841		7860	-144.11
	7880	-46.8078		7880	-167.468					7880	-413.35		7880	-19.845		7880	-144.17
	7900	-46.7545		7900	-167.479					7900	-413.279		7900	-19.845		7900	-144.18
	7920	-46.6996		7920	-167.459					7920	-413.224		7920	-19.844		7920	-144.15
	7940	-46.6343		7940	-167.409					7940	-413.187		7940	-19.847		7940	-144.08
	7960	-46.5518		7960	-167.334					7960	-413.169		7960	-19.854		7960	-143.98
	7980	-46.4501		7980	-167.238					7980	-413.173		7980	-19.87		7980	-143.86
	8000	-46.3267		8000	-167.129					8000	-413.202		8000	-19.893		8000	-143.73
	8020	-46.1847		8020	-167.013					8020	-413.254		8020	-19.918		8020	-143.61
	8040	-46.0257		8040	-166.898					8040	-413.333		8040	-19.94		8040	-143.5
	8060	-45.8564		8060	-166.793					8060	-413.44		8060	-19.956		8060	-143.42
	8080	-45.6849		8080	-166.705					8080	-413.577		8080	-19.958		8080	-143.36
	8100	-45.5171		8100	-166.641					8100	-413.747		8100	-19.941		8100	-143.35
	8120	-45.3605		8120	-166.602					8120	-413.952		8120	-19.899		8120	-143.38
	8140	-45.2226		8140	-166.59					8140	-414.188		8140	-19.829		8140	-143.46
	8160	-45.1093		8160	-166.606					8160	-414.456		8160	-19.731		8160	-143.58
	8180	-45.029		8180	-166.647					8180	-414.752		8180	-19.608		8180	-143.73
	8200	-44.9837		8200	-166.709					8200	-415.073		8200	-19.465		8200	-143.92
	8220	-44.9759		8220	-166.785					8220	-415.409		8220	-19.308		8220	-144.14
	8240	-45.0047		8240	-166.867					8240	-415.75		8240	-19.145		8240	-144.38
	8260	-45.0696		8260	-166.95					8260	-416.085		8260	-18.984		8260	-144.63
	8280	-45.1696		8280	-167.028					8280	-416.406		8280	-18.835		8280	-144.9
	8300	-45.2967		8300	-167.093					8300	-416.701		8300	-18.702		8300	-145.17
	8320	-45.4447		8320	-167.139					8320	-416.961		8320	-18.586		8320	-145.44
	8340	-45.6028		8340	-167.164					8340	-417.177		8340	-18.488		8340	-145.7
	8360	-45.7609		8360	-167.168					8360	-417.344		8360	-18.404		8360	-145.96
	8380	-45.9114		8380	-167.15					8380	-417.461		8380	-18.33		8380	-146.2
	8400	-46.0415		8400	-167.113					8400	-417.532		8400	-18.259		8400	-146.44
	8420	-46.1425		8420	-167.059					8420	-417.556		8420	-18.181		8420	-146.65
	8440	-46.2064		8440	-166.993					8440	-417.542		8440	-18.091		8440	-146.85
	8460	-46.2299		8460	-166.92					8460	-417.496		8460	-17.982		8460	-147.03
	8480	-46.2128		8480	-166.845					8480	-417.43		8480	-17.853		8480	-147.18
	8500	-46.1553		8500	-166.771					8500	-417.353		8500	-17.706		8500	-147.3
	8520	-46.0646		8520	-166.703					8520	-417.272		8520	-17.539		8520	-147.38
	8540	-45.9447		8540	-166.641					8540	-417.194		8540	-17.358		8540	-147.42
	8560	-45.8069		8560	-166.59					8560	-417.124		8560	-17.171		8560	-147.41
	8580	-45.6618		8580	-166.552					8580	-417.067		8580	-16.983		8580	-147.36
	8600	-45.5166		8600	-166.527					8600	-417.022		8600	-16.804		8600	-147.26
	8620	-45.3806		8620	-166.516					8620	-416.988		8620	-16.636		8620	-147.12
	8640	-45.2589		8640	-166.518					8640	-416.961		8640	-16.484		8640	-146.96
	8660	-45.1565		8660	-166.537					8660	-416.934		8660	-16.35		8660	-146.77
	8680	-45.0767		8680	-166.571					8680	-416.906		8680	-16.238		8680	-146.58
	8700	-45.0181		8700	-166.621					8700	-416.871		8700	-16.147		8700	-146.39
	8720	-44.9794		8720	-166.686					8720	-416.824		8720	-16.074		8720	-146.21
	8740	-44.9581		8740	-166.763					8740	-416.763		8740	-16.018		8740	-146.05
	8760	-44.9523		8760	-166.853					8760	-416.687		8760	-15.977		8760	-145.92
	8780	-44.9624		8780	-166.953					8780	-416.6		8780	-15.951		8780	-145.83
	8800	-44.986		8800	-167.06					8800	-416.505		8800	-15.938		8800	-145.76
	8820	-45.0258		8820	-167.169					8820	-416.406		8820	-15.935		8820	-145.73
	8840	-45.0807		8840	-167.274					8840	-416.309		8840	-15.941		8840	-145.72
	8860	-45.1553		8860	-167.375					8860	-416.218		8860	-15.951		8860	-145.74
	8880	-45.2529		8880	-167.466					8880	-416.141		8880	-15.967		8880	-145.79
	8900	-45.3744		8900	-167.544					8900	-416.084		8900	-15.984		8900	-145.85
	8920	-45.5199		8920	-167.604					8920	-416.049		8920	-15.999		8920	-145.94
	8940	-45.6868		8940	-167.642					8940	-416.038		8940	-16.008		8940	-146.06
	8960	-45.8724		8960	-167.658					8960	-416.053		8960	-16.006		8960	-146.19
	8980	-46.0701		8980	-167.65					8980	-416.092		8980	-15.995		8980	-146.35
	9000	-46.27		9000	-167.616					9000	-416.156		9000	-15.971		9000	-146.52
	9020	-46.4608		9020	-167.553					9020	-416.236		9020	-15.931		9020	-146.71
	9040	-46.6284		9040	-167.46					9040	-416.328		9040	-15.875		9040	-146.91
	9060	-46.7597		9060	-167.342					9060	-416.425		9060	-15.803		9060	-147.11
	9080	-46.8444		9080	-167.198					9080	-416.521		9080	-15.718		9080	-147.31
	9100	-46.8696		9100	-167.031					9100	-416.61		9100	-15.621		9100	-147.5
	9120	-46.8269		9120	-166.846					9120	-416.683		9120	-15.514		9120	-147.68
	9140	-46.7093		9140	-166.648					9140	-416.737		9140	-15.4		9140	-147.84
	9160	-46.5173		9160	-166.445					9160	-416.767		9160	-15.282		9160	-147.97
	9180	-46.2568		9180	-166.245					9180	-416.775		9180	-15.163		9180	-148.07
	9200	-45.9374		9200	-166.055					9200	-416.761		9200	-15.049		9200	-148.15
	9220	-45.5732		9220	-165.882					9220	-416.726		9220	-14.939		9220	-148.21
	9240	-45.1823		9240	-165.732					9240	-416.675		9240	-14.837		9240	-148.23
	9260	-44.7871		9260	-165.612					9260	-416.612		9260	-14.744		9260	-148.23
	9280	-44.4117		9280	-165.524					9280	-416.545		9280	-14.665		9280	-148.21
	9300	-44.0766		9300	-165.467					9300	-416.479		9300	-14.601		9300	-148.17
	9320	-43.7985		9320	-165.438					9320	-416.417		9320	-14.554		9320	-148.12
	9340	-43.5921		9340	-165.432					9340	-416.362		9340	-14.526		9340	-148.05
	9360	-43.4657		9360	-165.445					9360	-416.316		9360	-14.52		9360	-147.97
	9380	-43.4223		9380	-165.471					9380	-416.283		9380	-14.54		9380	-147.88
	9400	-43.4541		9400	-165.5					9400	-416.261		9400	-14.591		9400	-147.79
	9420	-43.5509		9420	-165.527					9420	-416.247		9420	-14.674		9420	-147.69
	9440	-43.6981		9440	-165.545					9440	-416.238		9440	-14.791		9440	-147.58
	9460	-43.879		9460	-165.552					9460	-416.23		9460	-14.943		9460	-147.45
	9480	-44.0773		9480	-165.549					9480	-416.219		9480	-15.13		9480	-147.31
	9500	-44.2768		9500	-165.534					9500	-416.199		9500	-15.352		9500	-147.16
	9520	-44.4643		9520	-165.509					9520	-416.163		9520	-15.602		9520	-146.99
	9540	-44.6277		9540	-165.478					9540	-416.104		9540	-15.873		9540	-146.81
	9560	-44.7618		9560	-165.446					9560	-416.017		9560	-16.158		9560	-146.62
	9580	-44.8657		9580	-165.419					9580	-415.896		9580	-16.448		9580	-146.42
	9600	-44.9381		9600	-165.398					9600	-415.74		9600	-16.734		9600	-146.23
	9620	-44.9828		9620	-165.385					9620	-415.544		9620	-17.005		9620	-146.05
	9640	-45.0033		9640	-165.382					9640	-415.309		9640	-17.255		9640	-145.88
	9660	-45.0055		9660	-165.389					9660	-415.036		9660	-17.476		9660	-145.74
	9680	-44.9967		9680	-165.404					9680	-414.732		9680	-17.667		9680	-145.64
	9700	-44.98		9700	-165.424					9700	-414.403		9700	-17.83		9700	-145.59
	9720	-44.9606		9720	-165.442					9720	-414.056		9720	-17.962		9720	-145.58
	9740	-44.9414		9740	-165.454					9740	-413.699		9740	-18.072		9740	-145.62
	9760	-44.9273		9760	-165.459					9760	-413.344		9760	-18.165		9760	-145.71
	9780	-44.9213		9780	-165.452					9780	-412.999		9780	-18.249		9780	-145.85
	9800	-44.925		9800	-165.432					9800	-412.675		9800	-18.331		9800	-146.03
	9820	-44.9398		9820	-165.397					9820	-412.374		9820	-18.415		9820	-146.25
	9840	-44.9653		9840	-165.349					9840	-412.102		9840	-18.502		9840	-146.49
	9860	-45.006		9860	-165.293					9860	-411.863		9860	-18.595		9860	-146.75
	9880	-45.0637		9880	-165.232					9880	-411.659		9880	-18.691		9880	-147.02
	9900	-45.1387		9900	-165.172					9900	-411.49		9900	-18.788		9900	-147.28
	9920	-45.2324		9920	-165.117					9920	-411.35		9920	-18.878		9920	-147.53
	9940	-45.3456		9940	-165.071					9940	-411.238		9940	-18.954		9940	-147.76
	9960	-45.482		9960	-165.04					9960	-411.151		9960	-19.012		9960	-147.95
	9980	-45.6438		9980	-165.026					9980	-411.085		9980	-19.05		9980	-148.11
	10000	-45.832		10000	-165.03					10000	-411.038		10000	-19.064		10000	-148.22
	10020	-46.0499		10020	-165.049					10020	-411.004		10020	-19.054		10020	-148.27
	10040	-46.2981		10040	-165.081					10040	-410.978		10040	-19.021		10040	-148.28
	10060	-46.5804		10060	-165.125					10060	-410.959		10060	-18.97		10060	-148.23
	10080	-46.8993		10080	-165.176					10080	-410.94		10080	-18.908		10080	-148.12
	10100	-47.2534		10100	-165.23					10100	-410.919		10100	-18.838		10100	-147.95
	10120	-47.6438		10120	-165.284					10120	-410.887		10120	-18.766		10120	-147.73
	10140	-48.066		10140	-165.334					10140	-410.839		10140	-18.697		10140	-147.45
	10160	-48.5185		10160	-165.383					10160	-410.769		10160	-18.632		10160	-147.13
	10180	-48.9975		10180	-165.432					10180	-410.671		10180	-18.574		10180	-146.77
	10200	-49.4955		10200	-165.482					10200	-410.542		10200	-18.524		10200	-146.37
	10220	-50.0001		10220	-165.536					10220	-410.376		10220	-18.478		10220	-145.96
	10240	-50.5045		10240	-165.594					10240	-410.172		10240	-18.436		10240	-145.53
	10260	-50.9945		10260	-165.662					10260	-409.931		10260	-18.393		10260	-145.11
	10280	-51.4569		10280	-165.739					10280	-409.657		10280	-18.351		10280	-144.69
	10300	-51.875		10300	-165.823					10300	-409.359		10300	-18.308		10300	-144.29
	10320	-52.2308		10320	-165.912					10320	-409.043		10320	-18.263		10320	-143.93
	10340	-52.5041		10340	-166					10340	-408.72		10340	-18.216		10340	-143.59
	10360	-52.6777		10360	-166.084					10360	-408.403		10360	-18.17		10360	-143.3
	10380	-52.7329		10380	-166.158					10380	-408.105		10380	-18.13		10380	-143.05
	10400	-52.6535		10400	-166.216					10400	-407.838		10400	-18.1		10400	-142.84
	10420	-52.429		10420	-166.253					10420	-407.609		10420	-18.083		10420	-142.67
	10440	-52.0516		10440	-166.264					10440	-407.427		10440	-18.084		10440	-142.55
	10460	-51.5214		10460	-166.252					10460	-407.294		10460	-18.104		10460	-142.46
	10480	-50.8473		10480	-166.216					10480	-407.213		10480	-18.148		10480	-142.4
	10500	-50.0452		10500	-166.157					10500	-407.183		10500	-18.216		10500	-142.38
	10520	-49.1373		10520	-166.078					10520	-407.196		10520	-18.304		10520	-142.39
	10540	-48.1528		10540	-165.983					10540	-407.243		10540	-18.41		10540	-142.42
	10560	-47.1286		10560	-165.877					10560	-407.319		10560	-18.53		10560	-142.47
	10580	-46.1065		10580	-165.766					10580	-407.415		10580	-18.659		10580	-142.53
	10600	-45.1265		10600	-165.652					10600	-407.523		10600	-18.79		10600	-142.62
	10620	-44.2297		10620	-165.539					10620	-407.635		10620	-18.916		10620	-142.72
	10640	-43.4516		10640	-165.43					10640	-407.745		10640	-19.033		10640	-142.83
	10660	-42.8245		10660	-165.33					10660	-407.852		10660	-19.132		10660	-142.95
	10680	-42.3727		10680	-165.241					10680	-407.956		10680	-19.212		10680	-143.08
	10700	-42.1078		10700	-165.164					10700	-408.058		10700	-19.27		10700	-143.22
	10720	-42.0323		10720	-165.099					10720	-408.159		10720	-19.303		10720	-143.37
	10740	-42.1354		10740	-165.047					10740	-408.261		10740	-19.311		10740	-143.53
	10760	-42.3959		10760	-165.01					10760	-408.369		10760	-19.295		10760	-143.68
	10780	-42.7844		10780	-164.987					10780	-408.481		10780	-19.257		10780	-143.84
	10800	-43.2629		10800	-164.974					10800	-408.599		10800	-19.201		10800	-143.99
	10820	-43.79		10820	-164.97					10820	-408.717		10820	-19.129		10820	-144.13
	10840	-44.3217		10840	-164.97					10840	-408.83		10840	-19.045		10840	-144.25
	10860	-44.8205		10860	-164.974					10860	-408.933		10860	-18.949		10860	-144.34
	10880	-45.2517		10880	-164.976					10880	-409.018		10880	-18.849		10880	-144.41
	10900	-45.5867		10900	-164.974					10900	-409.078		10900	-18.746		10900	-144.45
	10920	-45.8079		10920	-164.963					10920	-409.104		10920	-18.644		10920	-144.47
	10940	-45.9057		10940	-164.94					10940	-409.094		10940	-18.544		10940	-144.47
	10960	-45.882		10960	-164.905					10960	-409.044		10960	-18.45		10960	-144.46
	10980	-45.7476		10980	-164.859					10980	-408.957		10980	-18.366		10980	-144.44
	11000	-45.5182		11000	-164.801					11000	-408.835		11000	-18.296		11000	-144.42
	11020	-45.2191		11020	-164.732					11020	-408.681		11020	-18.243		11020	-144.41
	11040	-44.8734		11040	-164.656					11040	-408.501		11040	-18.209		11040	-144.42
	11060	-44.5112		11060	-164.577					11060	-408.304		11060	-18.197		11060	-144.43
	11080	-44.1628		11080	-164.501					11080	-408.094		11080	-18.213		11080	-144.45
	11100	-43.8534		11100	-164.432					11100	-407.877		11100	-18.259		11100	-144.47
	11120	-43.6057		11120	-164.375					11120	-407.654		11120	-18.334		11120	-144.48
	11140	-43.4356		11140	-164.335					11140	-407.426		11140	-18.438		11140	-144.47
	11160	-43.3532		11160	-164.318					11160	-407.196		11160	-18.57		11160	-144.43
	11180	-43.364		11180	-164.327					11180	-406.961		11180	-18.728		11180	-144.35
	11200	-43.463		11200	-164.364					11200	-406.722		11200	-18.907		11200	-144.23
	11220	-43.6377		11220	-164.43					11220	-406.476		11220	-19.101		11220	-144.07
	11240	-43.8724		11240	-164.522					11240	-406.223		11240	-19.303		11240	-143.87
	11260	-44.1486		11260	-164.639					11260	-405.969		11260	-19.504		11260	-143.63
	11280	-44.4428		11280	-164.775					11280	-405.715		11280	-19.699		11280	-143.38
	11300	-44.7351		11300	-164.922					11300	-405.466		11300	-19.879		11300	-143.13
	11320	-45.0055		11320	-165.072					11320	-405.229		11320	-20.038		11320	-142.89
	11340	-45.2343		11340	-165.215					11340	-405.006		11340	-20.169		11340	-142.68
	11360	-45.4125		11360	-165.345					11360	-404.806		11360	-20.266		11360	-142.51
	11380	-45.5321		11380	-165.455					11380	-404.634		11380	-20.33		11380	-142.39
	11400	-45.5895		11400	-165.538					11400	-404.494		11400	-20.359		11400	-142.32
	11420	-45.5874		11420	-165.591					11420	-404.385		11420	-20.352		11420	-142.31
	11440	-45.5291		11440	-165.613					11440	-404.31		11440	-20.313		11440	-142.34
	11460	-45.4247		11460	-165.607					11460	-404.267		11460	-20.242		11460	-142.43
	11480	-45.286		11480	-165.579					11480	-404.256		11480	-20.147		11480	-142.56
	11500	-45.1231		11500	-165.535					11500	-404.277		11500	-20.033		11500	-142.73
	11520	-44.9484		11520	-165.479					11520	-404.324		11520	-19.905		11520	-142.93
	11540	-44.7701		11540	-165.42					11540	-404.397		11540	-19.769		11540	-143.17
	11560	-44.6003		11560	-165.366					11560	-404.495		11560	-19.629		11560	-143.44
	11580	-44.4462		11580	-165.323					11580	-404.62		11580	-19.495		11580	-143.74
	11600	-44.3132		11600	-165.295					11600	-404.771		11600	-19.373		11600	-144.08
	11620	-44.2047		11620	-165.284					11620	-404.946		11620	-19.265		11620	-144.44
	11640	-44.1206		11640	-165.289					11640	-405.146		11640	-19.178		11640	-144.83
	11660	-44.0602		11660	-165.313					11660	-405.373		11660	-19.112		11660	-145.24
	11680	-44.0226		11680	-165.352					11680	-405.626		11680	-19.071		11680	-145.65
	11700	-44.0018		11700	-165.404					11700	-405.905		11700	-19.055		11700	-146.05
	11720	-43.9932		11720	-165.463					11720	-406.205		11720	-19.063		11720	-146.44
	11740	-43.9885		11740	-165.523					11740	-406.524		11740	-19.09		11740	-146.77
	11760	-43.9829		11760	-165.585					11760	-406.859		11760	-19.129		11760	-147.05
	11780	-43.9708		11780	-165.644					11780	-407.204		11780	-19.178		11780	-147.25
	11800	-43.9467		11800	-165.695					11800	-407.552		11800	-19.23		11800	-147.36
	11820	-43.9068		11820	-165.736					11820	-407.894		11820	-19.278		11820	-147.38
	11840	-43.848		11840	-165.764					11840	-408.22		11840	-19.317		11840	-147.3
	11860	-43.7733		11860	-165.782					11860	-408.524		11860	-19.339		11860	-147.12
	11880	-43.6871		11880	-165.788					11880	-408.794		11880	-19.346		11880	-146.86
	11900	-43.5938		11900	-165.783					11900	-409.024		11900	-19.337		11900	-146.54
	11920	-43.5023		11920	-165.767					11920	-409.205		11920	-19.311		11920	-146.17
	11940	-43.4185		11940	-165.74					11940	-409.331		11940	-19.273		11940	-145.78
	11960	-43.3517		11960	-165.706					11960	-409.404		11960	-19.226		11960	-145.39
	11980	-43.307		11980	-165.666					11980	-409.423		11980	-19.178		11980	-145.03
	12000	-43.2874		12000	-165.621					12000	-409.396		12000	-19.136		12000	-144.7
	12020	-43.2913		12020	-165.57					12020	-409.327		12020	-19.105		12020	-144.43
	12040	-43.3142		12040	-165.515					12040	-409.226		12040	-19.089		12040	-144.22
	12060	-43.3519		12060	-165.461					12060	-409.106		12060	-19.091		12060	-144.06
	12080	-43.396		12080	-165.409					12080	-408.978		12080	-19.116		12080	-143.95
	12100	-43.4369		12100	-165.359					12100	-408.853		12100	-19.162		12100	-143.89
	12120	-43.4659		12120	-165.314					12120	-408.739		12120	-19.226		12120	-143.85
	12140	-43.4753		12140	-165.274					12140	-408.64		12140	-19.303		12140	-143.82
	12160	-43.4637		12160	-165.243					12160	-408.565		12160	-19.386		12160	-143.79
	12180	-43.4305		12180	-165.221					12180	-408.515		12180	-19.47		12180	-143.74
	12200	-43.3805		12200	-165.208					12200	-408.492		12200	-19.548		12200	-143.67
	12220	-43.3212		12220	-165.202					12220	-408.492		12220	-19.613		12220	-143.57
	12240	-43.2634		12240	-165.201					12240	-408.513		12240	-19.659		12240	-143.44
	12260	-43.2239		12260	-165.205					12260	-408.556		12260	-19.681		12260	-143.29
	12280	-43.2174		12280	-165.213					12280	-408.618		12280	-19.682		12280	-143.13
	12300	-43.2593		12300	-165.222					12300	-408.699		12300	-19.663		12300	-142.98
	12320	-43.3617		12320	-165.231					12320	-408.797		12320	-19.626		12320	-142.84
	12340	-43.5322		12340	-165.239					12340	-408.909		12340	-19.576		12340	-142.74
	12360	-43.7764		12360	-165.25					12360	-409.038		12360	-19.519		12360	-142.69
	12380	-44.094		12380	-165.265					12380	-409.182		12380	-19.464		12380	-142.69
	12400	-44.4744		12400	-165.286					12400	-409.339		12400	-19.419		12400	-142.75
	12420	-44.9053		12420	-165.316					12420	-409.505		12420	-19.39		12420	-142.86
	12440	-45.3688		12440	-165.356					12440	-409.677		12440	-19.38		12440	-143.03
	12460	-45.8454		12460	-165.409					12460	-409.853		12460	-19.395		12460	-143.23
	12480	-46.3143		12480	-165.477					12480	-410.029		12480	-19.438		12480	-143.46
	12500	-46.7557		12500	-165.556					12500	-410.201		12500	-19.512		12500	-143.7
	12520	-47.1518		12520	-165.643					12520	-410.366		12520	-19.614		12520	-143.93
	12540	-47.4878		12540	-165.734					12540	-410.52		12540	-19.742		12540	-144.13
	12560	-47.7557		12560	-165.825					12560	-410.664		12560	-19.892		12560	-144.31
	12580	-47.9516		12580	-165.913					12580	-410.798		12580	-20.062		12580	-144.44
	12600	-48.0739		12600	-165.991					12600	-410.922		12600	-20.249		12600	-144.52
	12620	-48.1266		12620	-166.053					12620	-411.036		12620	-20.446		12620	-144.56
	12640	-48.1148		12640	-166.098					12640	-411.14		12640	-20.645		12640	-144.55
	12660	-48.0465		12660	-166.124					12660	-411.238		12660	-20.843		12660	-144.49
	12680	-47.9321		12680	-166.133					12680	-411.328		12680	-21.037		12680	-144.38
	12700	-47.7804		12700	-166.124					12700	-411.412		12700	-21.224		12700	-144.24
	12720	-47.5976		12720	-166.099					12720	-411.486		12720	-21.399		12720	-144.07
	12740	-47.3891		12740	-166.062					12740	-411.549		12740	-21.559		12740	-143.88
	12760	-47.161		12760	-166.021					12760	-411.602		12760	-21.704		12760	-143.67
	12780	-46.9136		12780	-165.98					12780	-411.644		12780	-21.837		12780	-143.47
	12800	-46.6479		12800	-165.945					12800	-411.675		12800	-21.958		12800	-143.27
	12820	-46.3615		12820	-165.922					12820	-411.693		12820	-22.07		12820	-143.09
	12840	-46.0486		12840	-165.914					12840	-411.7		12840	-22.175		12840	-142.94
	12860	-45.7067		12860	-165.929					12860	-411.7		12860	-22.276		12860	-142.83
	12880	-45.3334		12880	-165.968					12880	-411.695		12880	-22.378		12880	-142.76
	12900	-44.9277		12900	-166.031					12900	-411.686		12900	-22.483		12900	-142.74
	12920	-44.4894		12920	-166.115					12920	-411.675		12920	-22.593		12920	-142.76
	12940	-44.024		12940	-166.216					12940	-411.663		12940	-22.706		12940	-142.83
	12960	-43.5423		12960	-166.332					12960	-411.655		12960	-22.821		12960	-142.94
	12980	-43.0579		12980	-166.454					12980	-411.648		12980	-22.937		12980	-143.08
	13000	-42.5871		13000	-166.574					13000	-411.644		13000	-23.05		13000	-143.24
	13020	-42.1482		13020	-166.684					13020	-411.64		13020	-23.153		13020	-143.41
	13040	-41.7604		13040	-166.777					13040	-411.633		13040	-23.24		13040	-143.58
	13060	-41.4448		13060	-166.848					13060	-411.627		13060	-23.304		13060	-143.75
	13080	-41.2189		13080	-166.894					13080	-411.618		13080	-23.341		13080	-143.89
	13100	-41.0949		13100	-166.914					13100	-411.604		13100	-23.347		13100	-144.01
	13120	-41.0834		13120	-166.905					13120	-411.584		13120	-23.318		13120	-144.09
	13140	-41.1855		13140	-166.871					13140	-411.555		13140	-23.253		13140	-144.15
	13160	-41.399		13160	-166.818					13160	-411.518		13160	-23.151		13160	-144.17
	13180	-41.7164		13180	-166.749					13180	-411.47		13180	-23.019		13180	-144.16
	13200	-42.1245		13200	-166.669					13200	-411.41		13200	-22.862		13200	-144.13
	13220	-42.6057		13220	-166.581					13220	-411.334		13220	-22.686		13220	-144.09
	13240	-43.1381		13240	-166.488					13240	-411.239		13240	-22.5		13240	-144.04
	13260	-43.6995		13260	-166.395					13260	-411.123		13260	-22.31		13260	-144.01
	13280	-44.2665		13280	-166.302					13280	-410.984		13280	-22.129		13280	-144
	13300	-44.8167		13300	-166.209					13300	-410.819		13300	-21.965		13300	-144.02
	13320	-45.3288		13320	-166.116					13320	-410.625		13320	-21.823		13320	-144.07
	13340	-45.7835		13340	-166.019					13340	-410.402		13340	-21.709		13340	-144.16
	13360	-46.1672		13360	-165.922					13360	-410.155		13360	-21.625		13360	-144.29
	13380	-46.4717		13380	-165.824					13380	-409.886		13380	-21.576		13380	-144.46
	13400	-46.6916		13400	-165.725					13400	-409.601		13400	-21.56		13400	-144.68
	13420	-46.8285		13420	-165.627					13420	-409.309		13420	-21.575		13420	-144.93
	13440	-46.8873		13440	-165.532					13440	-409.017		13440	-21.616		13440	-145.21
	13460	-46.8815		13460	-165.445					13460	-408.741		13460	-21.677		13460	-145.52
	13480	-46.8229		13480	-165.371					13480	-408.489		13480	-21.755		13480	-145.85
	13500	-46.7301		13500	-165.313					13500	-408.273		13500	-21.843		13500	-146.18
	13520	-46.6183		13520	-165.274					13520	-408.099		13520	-21.933		13520	-146.52
	13540	-46.5037		13540	-165.257					13540	-407.973		13540	-22.02		13540	-146.84
	13560	-46.401		13560	-165.268					13560	-407.899		13560	-22.096		13560	-147.13
	13580	-46.3202		13580	-165.307					13580	-407.876		13580	-22.159		13580	-147.38
	13600	-46.2653		13600	-165.374					13600	-407.898		13600	-22.208		13600	-147.58
	13620	-46.2374		13620	-165.468					13620	-407.956		13620	-22.239		13620	-147.72
	13640	-46.2328		13640	-165.585					13640	-408.037		13640	-22.252		13640	-147.79
	13660	-46.2448		13660	-165.726					13660	-408.13		13660	-22.249		13660	-147.77
	13680	-46.2637		13680	-165.884					13680	-408.219		13680	-22.235		13680	-147.66
	13700	-46.2786		13700	-166.055					13700	-408.287		13700	-22.215		13700	-147.47
	13720	-46.2783		13720	-166.232					13720	-408.321		13720	-22.194		13720	-147.2
	13740	-46.2521		13740	-166.408					13740	-408.306		13740	-22.176		13740	-146.85
	13760	-46.1926		13760	-166.579					13760	-408.234		13760	-22.165		13760	-146.45
	13780	-46.0937		13780	-166.74					13780	-408.1		13780	-22.17		13780	-146
	13800	-45.9533		13800	-166.886					13800	-407.898		13800	-22.192		13800	-145.53
	13820	-45.7726		13820	-167.012					13820	-407.63		13820	-22.231		13820	-145.03
	13840	-45.5532		13840	-167.114					13840	-407.302		13840	-22.286		13840	-144.55
	13860	-45.3019		13860	-167.194					13860	-406.923		13860	-22.352		13860	-144.08
	13880	-45.0272		13880	-167.252					13880	-406.505		13880	-22.43		13880	-143.63
	13900	-44.7375		13900	-167.285					13900	-406.059		13900	-22.512		13900	-143.22
	13920	-44.4408		13920	-167.296					13920	-405.598		13920	-22.593		13920	-142.86
	13940	-44.1439		13940	-167.285					13940	-405.135		13940	-22.667		13940	-142.53
	13960	-43.8556		13960	-167.257					13960	-404.684		13960	-22.732		13960	-142.24
	13980	-43.5775		13980	-167.214					13980	-404.254		13980	-22.788		13980	-141.99
	14000	-43.3139		14000	-167.159					14000	-403.851		14000	-22.835		14000	-141.77
	14020	-43.0662		14020	-167.094					14020	-403.482		14020	-22.876		14020	-141.57
	14040	-42.8322		14040	-167.023					14040	-403.151		14040	-22.914		14040	-141.39
	14060	-42.6141		14060	-166.953					14060	-402.862		14060	-22.954		14060	-141.22
	14080	-42.4105		14080	-166.886					14080	-402.617		14080	-23.005		14080	-141.05
	14100	-42.2242		14100	-166.827					14100	-402.417		14100	-23.072		14100	-140.9
	14120	-42.0589		14120	-166.777					14120	-402.264		14120	-23.158		14120	-140.74
	14140	-41.9208		14140	-166.738					14140	-402.156		14140	-23.266		14140	-140.58
	14160	-41.819		14160	-166.715					14160	-402.097		14160	-23.394		14160	-140.42
	14180	-41.7628		14180	-166.706					14180	-402.087		14180	-23.541		14180	-140.27
	14200	-41.7625		14200	-166.71					14200	-402.122		14200	-23.702		14200	-140.12
	14220	-41.8263		14220	-166.726					14220	-402.199		14220	-23.867		14220	-139.98
	14240	-41.9587		14240	-166.751					14240	-402.312		14240	-24.026		14240	-139.85
	14260	-42.164		14260	-166.784					14260	-402.456		14260	-24.169		14260	-139.72
	14280	-42.4387		14280	-166.824					14280	-402.625		14280	-24.288		14280	-139.62
	14300	-42.7765		14300	-166.868					14300	-402.808		14300	-24.374		14300	-139.54
	14320	-43.1648		14320	-166.915					14320	-402.997		14320	-24.422		14320	-139.49
	14340	-43.5875		14340	-166.962					14340	-403.184		14340	-24.426		14340	-139.47
	14360	-44.027		14360	-167.011					14360	-403.366		14360	-24.386		14360	-139.5
	14380	-44.4637		14380	-167.062					14380	-403.538		14380	-24.307		14380	-139.58
	14400	-44.8787		14400	-167.114					14400	-403.696		14400	-24.195		14400	-139.71
	14420	-45.2544		14420	-167.164					14420	-403.84		14420	-24.056		14420	-139.89
	14440	-45.5778		14440	-167.212					14440	-403.97		14440	-23.901		14440	-140.12
	14460	-45.8404		14460	-167.257					14460	-404.088		14460	-23.738		14460	-140.4
	14480	-46.038		14480	-167.296					14480	-404.195		14480	-23.581		14480	-140.7
	14500	-46.1717		14500	-167.327					14500	-404.289		14500	-23.439		14500	-141.02
	14520	-46.2464		14520	-167.346					14520	-404.374		14520	-23.32		14520	-141.34
	14540	-46.2656		14540	-167.349					14540	-404.447		14540	-23.23		14540	-141.63
	14560	-46.2395		14560	-167.338					14560	-404.514		14560	-23.171		14560	-141.88
	14580	-46.172		14580	-167.31					14580	-404.575		14580	-23.148		14580	-142.08
	14600	-46.0696		14600	-167.266					14600	-404.632		14600	-23.161		14600	-142.22
	14620	-45.935		14620	-167.206					14620	-404.689		14620	-23.205		14620	-142.28
	14640	-45.7681		14640	-167.132					14640	-404.748		14640	-23.276		14640	-142.27
	14660	-45.5698		14660	-167.05					14660	-404.817		14660	-23.365		14660	-142.2
	14680	-45.3391		14680	-166.963					14680	-404.899		14680	-23.466		14680	-142.06
	14700	-45.0792		14700	-166.875					14700	-404.994		14700	-23.572		14700	-141.88
	14720	-44.7938		14720	-166.791					14720	-405.102		14720	-23.671		14720	-141.67
	14740	-44.4892		14740	-166.715					14740	-405.218		14740	-23.755		14740	-141.44
	14760	-44.1768		14760	-166.653					14760	-405.339		14760	-23.817		14760	-141.2
	14780	-43.8687		14780	-166.609					14780	-405.455		14780	-23.853		14780	-140.97
	14800	-43.5809		14800	-166.586					14800	-405.555		14800	-23.862		14800	-140.76
	14820	-43.3281		14820	-166.586					14820	-405.625		14820	-23.843		14820	-140.57
	14840	-43.1198		14840	-166.61					14840	-405.655		14840	-23.8		14840	-140.41
	14860	-42.9679		14860	-166.662					14860	-405.635		14860	-23.736		14860	-140.28
	14880	-42.8772		14880	-166.739					14880	-405.555		14880	-23.662		14880	-140.18
	14900	-42.8506		14900	-166.841					14900	-405.411		14900	-23.586		14900	-140.11
	14920	-42.8852		14920	-166.963					14920	-405.199		14920	-23.514		14920	-140.06
	14940	-42.9741		14940	-167.1					14940	-404.923		14940	-23.453		14940	-140.03
	14960	-43.1095		14960	-167.25					14960	-404.588		14960	-23.41		14960	-140.02
	14980	-43.2792		14980	-167.407					14980	-404.205		14980	-23.39		14980	-140.02
	15000	-43.4728		15000	-167.564					15000	-403.782		15000	-23.396		15000	-140.02
	15020	-43.6757		15020	-167.714					15020	-403.333		15020	-23.428		15020	-140.03
	15040	-43.8741		15040	-167.85					15040	-402.87		15040	-23.486		15040	-140.05
	15060	-44.0563		15060	-167.972					15060	-402.409		15060	-23.567		15060	-140.07
	15080	-44.2083		15080	-168.073					15080	-401.959		15080	-23.671		15080	-140.09
	15100	-44.3203		15100	-168.15					15100	-401.53		15100	-23.793		15100	-140.12
	15120	-44.3829		15120	-168.203					15120	-401.129		15120	-23.929		15120	-140.14
	15140	-44.3869		15140	-168.23					15140	-400.756		15140	-24.072		15140	-140.16
	15160	-44.3301		15160	-168.235					15160	-400.415		15160	-24.216		15160	-140.17
	15180	-44.2104		15180	-168.221					15180	-400.101		15180	-24.359		15180	-140.17
	15200	-44.032		15200	-168.19					15200	-399.807		15200	-24.496		15200	-140.15
	15220	-43.8023		15220	-168.145					15220	-399.523		15220	-24.622		15220	-140.12
	15240	-43.5305		15240	-168.09					15240	-399.239		15240	-24.734		15240	-140.07
	15260	-43.2318		15260	-168.033					15260	-398.943		15260	-24.831		15260	-139.99
	15280	-42.9228		15280	-167.977					15280	-398.624		15280	-24.918		15280	-139.91
	15300	-42.6235		15300	-167.925					15300	-398.267		15300	-24.996		15300	-139.81
	15320	-42.3541		15320	-167.882					15320	-397.862		15320	-25.072		15320	-139.72
	15340	-42.1322		15340	-167.848					15340	-397.399		15340	-25.147		15340	-139.63
	15360	-41.9776		15360	-167.829					15360	-396.873		15360	-25.228		15360	-139.57
	15380	-41.906		15380	-167.83					15380	-396.28		15380	-25.321		15380	-139.53
	15400	-41.9304		15400	-167.852					15400	-395.616		15400	-25.43		15400	-139.51
	15420	-42.057		15420	-167.897					15420	-394.885		15420	-25.556		15420	-139.52
	15440	-42.2871		15440	-167.969					15440	-394.091		15440	-25.696		15440	-139.56
	15460	-42.6167		15460	-168.075					15460	-393.245		15460	-25.85		15460	-139.6
	15480	-43.0352		15480	-168.219					15480	-392.359		15480	-26.015		15480	-139.65
	15500	-43.53		15500	-168.407					15500	-391.446		15500	-26.185		15500	-139.68
	15520	-44.0811		15520	-168.643					15520	-390.522		15520	-26.356		15520	-139.69
	15540	-44.6645		15540	-168.932					15540	-389.601		15540	-26.52		15540	-139.67
	15560	-45.2601		15560	-169.28					15560	-388.701		15560	-26.671		15560	-139.62
	15580	-45.8455		15580	-169.692					15580	-387.836		15580	-26.808		15580	-139.53
	15600	-46.4021		15600	-170.168					15600	-387.016		15600	-26.926		15600	-139.41
	15620	-46.9123		15620	-170.707					15620	-386.247		15620	-27.022		15620	-139.26
	15640	-47.3646		15640	-171.308					15640	-385.535		15640	-27.093		15640	-139.1
	15660	-47.752		15660	-171.968					15660	-384.881		15660	-27.139		15660	-138.93
	15680	-48.071		15680	-172.683					15680	-384.283		15680	-27.162		15680	-138.77
	15700	-48.3225		15700	-173.446					15700	-383.734		15700	-27.161		15700	-138.63
	15720	-48.509		15720	-174.252					15720	-383.229		15720	-27.137		15720	-138.5
	15740	-48.6329		15740	-175.095					15740	-382.763		15740	-27.089		15740	-138.41
	15760	-48.7		15760	-175.973					15760	-382.331		15760	-27.02		15760	-138.33
	15780	-48.7142		15780	-176.886					15780	-381.934		15780	-26.933		15780	-138.28
	15800	-48.6793		15800	-177.831					15800	-381.569		15800	-26.828		15800	-138.25
	15820	-48.5956		15820	-178.813					15820	-381.24		15820	-26.707		15820	-138.22
	15840	-48.4614		15840	-179.832					15840	-380.954		15840	-26.573		15840	-138.19
	15860	-48.2748		15860	-180.897					15860	-380.717		15860	-26.426		15860	-138.16
	15880	-48.0318		15880	-182.012					15880	-380.538		15880	-26.272		15880	-138.12
	15900	-47.7294		15900	-183.182					15900	-380.423		15900	-26.113		15900	-138.07
	15920	-47.3637		15920	-184.413					15920	-380.375		15920	-25.954		15920	-138.01
	15940	-46.9303		15940	-185.707					15940	-380.397		15940	-25.794		15940	-137.94
	15960	-46.4279		15960	-187.074					15960	-380.49		15960	-25.638		15960	-137.87
	15980	-45.8595		15980	-188.517					15980	-380.649		15980	-25.49		15980	-137.82
	16000	-45.2323		16000	-190.038					16000	-380.868		16000	-25.351		16000	-137.78
	16020	-44.5526		16020	-191.644					16020	-381.14		16020	-25.224		16020	-137.77
	16040	-43.8321		16040	-193.339					16040	-381.454		16040	-25.107		16040	-137.8
	16060	-43.0887		16060	-195.13					16060	-381.805		16060	-25.002		16060	-137.89
	16080	-42.3395		16080	-197.025					16080	-382.188		16080	-24.912		16080	-138.04
	16100	-41.6073		16100	-199.029					16100	-382.594		16100	-24.835		16100	-138.26
	16120	-40.9136		16120	-201.153					16120	-383.021		16120	-24.773		16120	-138.54
	16140	-40.2791		16140	-203.404					16140	-383.471		16140	-24.725		16140	-138.88
				16160	-205.793					16160	-383.946		16160	-24.691		16160	-139.29
				16180	-208.331					16180	-384.45		16180	-24.673		16180	-139.73
				16200	-211.026					16200	-384.985		16200	-24.67		16200	-140.21
				16220	-213.886					16220	-385.556		16220	-24.682		16220	-140.69
				16240	-216.921					16240	-386.168		16240	-24.705		16240	-141.17
				16260	-220.141					16260	-386.822		16260	-24.737		16260	-141.63
				16280	-223.554					16280	-387.52		16280	-24.778		16280	-142.06
				16300	-227.168					16300	-388.257		16300	-24.823		16300	-142.44
				16320	-230.992					16320	-389.027		16320	-24.868		16320	-142.76
				16340	-235.038					16340	-389.825		16340	-24.909		16340	-143.01
				16360	-239.323					16360	-390.64		16360	-24.942		16360	-143.2
				16380	-243.869					16380	-391.465		16380	-24.968		16380	-143.32
				16400	-248.703					16400	-392.287		16400	-24.984		16400	-143.38
				16420	-253.869					16420	-393.099		16420	-24.992		16420	-143.39
				16440	-259.422					16440	-393.896		16440	-24.992		16440	-143.34
				16460	-265.439					16460	-394.676		16460	-24.986		16460	-143.26
				16480	-272.015					16480	-395.44		16480	-24.979		16480	-143.16
				16500	-279.275					16500	-396.188		16500	-24.976		16500	-143.05
				16520	-287.371					16520	-396.929		16520	-24.98		16520	-142.94
				16540	-296.489					16540	-397.672		16540	-24.994		16540	-142.85
				16560	-306.858					16560	-398.429		16560	-25.019		16560	-142.79
				16580	-318.741					16580	-399.213		16580	-25.061		16580	-142.76
				16600	-332.444					16600	-400.034		16600	-25.12		16600	-142.77
				16620	-348.309					16620	-400.904		16620	-25.196		16620	-142.83
				16640	-366.712					16640	-401.838		16640	-25.288		16640	-142.91
				16660	-388.053					16660	-402.849		16660	-25.395		16660	-143.02
				16680	-412.745					16680	-403.952		16680	-25.517		16680	-143.14
				16700	-441.193					16700	-405.166		16700	-25.652		16700	-143.25
				16720	-473.781					16720	-406.511		16720	-25.8		16720	-143.34
				16740	-510.843					16740	-408.019		16740	-25.958		16740	-143.4
				16760	-552.643					16760	-409.728		16760	-26.121		16760	-143.41
				16780	-599.351					16780	-411.687		16780	-26.29		16780	-143.37
				16800	-651.018					16800	-413.951		16800	-26.461		16800	-143.27
				16820	-707.564					16820	-416.59		16820	-26.632		16820	-143.13
				16840	-768.764					16840	-419.684		16840	-26.795		16840	-142.94
				16860	-834.247					16860	-423.32		16860	-26.947		16860	-142.72
				16880	-903.502					16880	-427.589		16880	-27.084		16880	-142.48
				16900	-975.887					16900	-432.578		16900	-27.204		16900	-142.23
				16920	-1050.66					16920	-438.369		16920	-27.302		16920	-141.99
				16940	-1126.99					16940	-445.031		16940	-27.376		16940	-141.76
				16960	-1204.03					16960	-452.611		16960	-27.425		16960	-141.55
				16980	-1280.9					16980	-461.132		16980	-27.452		16980	-141.38
				17000	-1356.77					17000	-470.579		17000	-27.46		17000	-141.23
				17020	-1430.88					17020	-480.906		17020	-27.452		17020	-141.11
				17040	-1502.54					17040	-492.033		17040	-27.431		17040	-141.02
				17060	-1571.18					17060	-503.845		17060	-27.401		17060	-140.94
				17080	-1636.38					17080	-516.198		17080	-27.369		17080	-140.89
				17100	-1697.81					17100	-528.921		17100	-27.338		17100	-140.84
				17120	-1755.3					17120	-541.833		17120	-27.311		17120	-140.81
				17140	-1808.78					17140	-554.747		17140	-27.29		17140	-140.77
				17160	-1858.28					17160	-567.48		17160	-27.275		17160	-140.73
				17180	-1903.92					17180	-579.862		17180	-27.269		17180	-140.7
				17200	-1945.86					17200	-591.741		17200	-27.273		17200	-140.66
				17220	-1984.34					17220	-602.994		17220	-27.287		17220	-140.62
				17240	-2019.59					17240	-613.524		17240	-27.309		17240	-140.59
				17260	-2051.87					17260	-623.268		17260	-27.338		17260	-140.56
				17280	-2081.43					17280	-632.191		17280	-27.376		17280	-140.53
				17300	-2108.53					17300	-640.283		17300	-27.422		17300	-140.52
				17320	-2133.4					17320	-647.56		17320	-27.475		17320	-140.51
				17340	-2156.23					17340	-654.058		17340	-27.531		17340	-140.52
				17360	-2177.23					17360	-659.826		17360	-27.588		17360	-140.53
				17380	-2196.57					17380	-664.923		17380	-27.645		17380	-140.56
				17400	-2214.41					17400	-669.411		17400	-27.697		17400	-140.59
				17420	-2230.89					17420	-673.358		17420	-27.744		17420	-140.64
				17440	-2246.12					17440	-676.829		17440	-27.778		17440	-140.71
				17460	-2260.24					17460	-679.884		17460	-27.796		17460	-140.79
				17480	-2273.33					17480	-682.582		17480	-27.798		17480	-140.89
				17500	-2285.49					17500	-684.97		17500	-27.779		17500	-141.01
				17520	-2296.81					17520	-687.094		17520	-27.74		17520	-141.15
				17540	-2307.35					17540	-688.991		17540	-27.675		17540	-141.3
				17560	-2317.19					17560	-690.693		17560	-27.584		17560	-141.46
				17580	-2326.38					17580	-692.229		17580	-27.47		17580	-141.62
				17600	-2334.97					17600	-693.618		17600	-27.332		17600	-141.76
				17620	-2343.01					17620	-694.882		17620	-27.175		17620	-141.89
				17640	-2350.53					17640	-696.039		17640	-26.998		17640	-141.97
				17660	-2357.58					17660	-697.104		17660	-26.807		17660	-142
				17680	-2364.19					17680	-698.094		17680	-26.61		17680	-141.98
				17700	-2370.39					17700	-699.022		17700	-26.413		17700	-141.9
				17720	-2376.21					17720	-699.906		17720	-26.223		17720	-141.75
				17740	-2381.67					17740	-700.762		17740	-26.044		17740	-141.54
				17760	-2386.8					17760	-701.605		17760	-25.883		17760	-141.28
				17780	-2391.63					17780	-702.451		17780	-25.746		17780	-140.97
				17800	-2396.16					17800	-703.312		17800	-25.632		17800	-140.64
				17820	-2400.41					17820	-704.2		17820	-25.543		17820	-140.29
				17840	-2404.4					17840	-705.124		17840	-25.475		17840	-139.95
				17860	-2408.13					17860	-706.089		17860	-25.422		17860	-139.61
				17880	-2411.6					17880	-707.098		17880	-25.378		17880	-139.31
				17900	-2414.83					17900	-708.147		17900	-25.334		17900	-139.04
				17920	-2417.82					17920	-709.229		17920	-25.28		17920	-138.82
				17940	-2420.59					17940	-710.338		17940	-25.206		17940	-138.64
				17960	-2423.14					17960	-711.464		17960	-25.103		17960	-138.52
				17980	-2425.5					17980	-712.594		17980	-24.963		17980	-138.44
				18000	-2427.7					18000	-713.718		18000	-24.782		18000	-138.4
				18020	-2429.76					18020	-714.825		18020	-24.554		18020	-138.4
				18040	-2431.72					18040	-715.907		18040	-24.277		18040	-138.42
				18060	-2433.62					18060	-716.96		18060	-23.951		18060	-138.47
				18080	-2435.49					18080	-717.981		18080	-23.583		18080	-138.52
				18100	-2437.36					18100	-718.967		18100	-23.179		18100	-138.58
				18120	-2439.26					18120	-719.919		18120	-22.748		18120	-138.63
				18140	-2441.2					18140	-720.839		18140	-22.303		18140	-138.66
				18160	-2443.21					18160	-721.729		18160	-21.858		18160	-138.68
				18180	-2445.28					18180	-722.591		18180	-21.432		18180	-138.67
				18200	-2447.43					18200	-723.421		18200	-21.044		18200	-138.64
				18220	-2449.64					18220	-724.217		18220	-20.712		18220	-138.58
				18240	-2451.92					18240	-724.977		18240	-20.45		18240	-138.5
				18260	-2454.24					18260	-725.695		18260	-20.272		18260	-138.41
				18280	-2456.62					18280	-726.366		18280	-20.189		18280	-138.32
				18300	-2459.03					18300	-726.983		18300	-20.204		18300	-138.22
				18320	-2461.46					18320	-727.539		18320	-20.315		18320	-138.14
				18340	-2463.9					18340	-728.032		18340	-20.512		18340	-138.07
				18360	-2466.35					18360	-728.459		18360	-20.781		18360	-138.03
				18380	-2468.78					18380	-728.818		18380	-21.106		18380	-138.02
				18400	-2471.19					18400	-729.11		18400	-21.466		18400	-138.04
				18420	-2473.56					18420	-729.335		18420	-21.838		18420	-138.09
				18440	-2475.86					18440	-729.499		18440	-22.201		18440	-138.16
				18460	-2478.08					18460	-729.606		18460	-22.538		18460	-138.24
				18480	-2480.21					18480	-729.662		18480	-22.835		18480	-138.34
				18500	-2482.21					18500	-729.673		18500	-23.084		18500	-138.44
				18520	-2484.08					18520	-729.645		18520	-23.281		18520	-138.54
				18540	-2485.8					18540	-729.586		18540	-23.424		18540	-138.64
				18560	-2487.36					18560	-729.506		18560	-23.518		18560	-138.72
				18580	-2488.74					18580	-729.412		18580	-23.571		18580	-138.79
				18600	-2489.96					18600	-729.31		18600	-23.591		18600	-138.86
				18620	-2491.01					18620	-729.206		18620	-23.586		18620	-138.92
				18640	-2491.9					18640	-729.109		18640	-23.563		18640	-138.98
				18660	-2492.66					18660	-729.022		18660	-23.527		18660	-139.05
				18680	-2493.29					18680	-728.947		18680	-23.484		18680	-139.11
				18700	-2493.84					18700	-728.883		18700	-23.436		18700	-139.19
				18720	-2494.32					18720	-728.829		18720	-23.385		18720	-139.27
				18740	-2494.75					18740	-728.782		18740	-23.327		18740	-139.37
				18760	-2495.17					18760	-728.742		18760	-23.261		18760	-139.47
				18780	-2495.61					18780	-728.704		18780	-23.186		18780	-139.58
				18800	-2496.07					18800	-728.667		18800	-23.102		18800	-139.7
				18820	-2496.58					18820	-728.631		18820	-23.008		18820	-139.82
				18840	-2497.15					18840	-728.6		18840	-22.904		18840	-139.95
				18860	-2497.77					18860	-728.578		18860	-22.789		18860	-140.09
				18880	-2498.46					18880	-728.57		18880	-22.671		18880	-140.23
				18900	-2499.2					18900	-728.583		18900	-22.552		18900	-140.37
				18920	-2499.99					18920	-728.621		18920	-22.437		18920	-140.52
				18940	-2500.8					18940	-728.692		18940	-22.328		18940	-140.67
				18960	-2501.64					18960	-728.798		18960	-22.23		18960	-140.83
				18980	-2502.48					18980	-728.938		18980	-22.147		18980	-141
				19000	-2503.31					19000	-729.11		19000	-22.081		19000	-141.17
				19020	-2504.12					19020	-729.308		19020	-22.033		19020	-141.36
				19040	-2504.9					19040	-729.526		19040	-22		19040	-141.55
				19060	-2505.65					19060	-729.758		19060	-21.982		19060	-141.75
				19080	-2506.36					19080	-729.995		19080	-21.979		19080	-141.95
				19100	-2507.05					19100	-730.231		19100	-21.989		19100	-142.15
				19120	-2507.71					19120	-730.46		19120	-22.009		19120	-142.33
				19140	-2508.35					19140	-730.685		19140	-22.039		19140	-142.5
				19160	-2508.99					19160	-730.904		19160	-22.075		19160	-142.63
				19180	-2509.62					19180	-731.12		19180	-22.119		19180	-142.72
				19200	-2510.24					19200	-731.338		19200	-22.169		19200	-142.77
				19220	-2510.88					19220	-731.56		19220	-22.224		19220	-142.77
				19240	-2511.51					19240	-731.794		19240	-22.282		19240	-142.72
				19260	-2512.14					19260	-732.04		19260	-22.339		19260	-142.62
				19280	-2512.76					19280	-732.3		19280	-22.395		19280	-142.49
				19300	-2513.38					19300	-732.57		19300	-22.445		19300	-142.32
				19320	-2513.99					19320	-732.846		19320	-22.486		19320	-142.12
				19340	-2514.59					19340	-733.125		19340	-22.513		19340	-141.91
				19360	-2515.18					19360	-733.4		19360	-22.522		19360	-141.69
				19380	-2515.77					19380	-733.666		19380	-22.511		19380	-141.47
				19400	-2516.37					19400	-733.919		19400	-22.477		19400	-141.24
				19420	-2516.97					19420	-734.154		19420	-22.42		19420	-141.02
				19440	-2517.59					19440	-734.372		19440	-22.337		19440	-140.79
				19460	-2518.24					19460	-734.575		19460	-22.23		19460	-140.56
				19480	-2518.92					19480	-734.765		19480	-22.099		19480	-140.32
				19500	-2519.62					19500	-734.944		19500	-21.947		19500	-140.06
				19520	-2520.36					19520	-735.114		19520	-21.776		19520	-139.79
				19540	-2521.12					19540	-735.279		19540	-21.588		19540	-139.51
				19560	-2521.91					19560	-735.441		19560	-21.385		19560	-139.22
				19580	-2522.71					19580	-735.598		19580	-21.172		19580	-138.93
				19600	-2523.51					19600	-735.749		19600	-20.953		19600	-138.65
				19620	-2524.31					19620	-735.886		19620	-20.734		19620	-138.39
				19640	-2525.09					19640	-736.009		19640	-20.518		19640	-138.16
				19660	-2525.83					19660	-736.11		19660	-20.31		19660	-137.97
				19680	-2526.53					19680	-736.183		19680	-20.119		19680	-137.82
				19700	-2527.16					19700	-736.221		19700	-19.95		19700	-137.72
				19720	-2527.72					19720	-736.22		19720	-19.812		19720	-137.65
				19740	-2528.19					19740	-736.18		19740	-19.707		19740	-137.62
				19760	-2528.58					19760	-736.097		19760	-19.639		19760	-137.61
				19780	-2528.87					19780	-735.973		19780	-19.612		19780	-137.63
				19800	-2529.06					19800	-735.81		19800	-19.627		19800	-137.65
				19820	-2529.15					19820	-735.611		19820	-19.682		19820	-137.69
				19840	-2529.15					19840	-735.384		19840	-19.772		19840	-137.73
				19860	-2529.06					19860	-735.136		19860	-19.891		19860	-137.78
				19880	-2528.89					19880	-734.874		19880	-20.033		19880	-137.84
				19900	-2528.65					19900	-734.604		19900	-20.191		19900	-137.92
				19920	-2528.35					19920	-734.331		19920	-20.357		19920	-138.03
				19940	-2528.01					19940	-734.064		19940	-20.522		19940	-138.19
				19960	-2527.63					19960	-733.805		19960	-20.676		19960	-138.39
				19980	-2527.23					19980	-733.559		19980	-20.817		19980	-138.65
				20000	-2526.84					20000	-733.325		20000	-20.939		20000	-138.97
				20020	-2526.46					20020	-733.102		20020	-21.04		20020	-139.35
				20040	-2526.12					20040	-732.891		20040	-21.116		20040	-139.78
				20060	-2525.82					20060	-732.689		20060	-21.169		20060	-140.25
				20080	-2525.57					20080	-732.491		20080	-21.203		20080	-140.75
				20100	-2525.38					20100	-732.29		20100	-21.221		20100	-141.26
				20120	-2525.26					20120	-732.08		20120	-21.23		20120	-141.75
				20140	-2525.18					20140	-731.858		20140	-21.232		20140	-142.21
				20160	-2525.15					20160	-731.618		20160	-21.235		20160	-142.62
				20180	-2525.15					20180	-731.356		20180	-21.244		20180	-142.96
				20200	-2525.17					20200	-731.071		20200	-21.263		20200	-143.22
				20220	-2525.2					20220	-730.76		20220	-21.295		20220	-143.39
				20240	-2525.2					20240	-730.429		20240	-21.341		20240	-143.47
				20260	-2525.18					20260	-730.085		20260	-21.398		20260	-143.47
				20280	-2525.11					20280	-729.734		20280	-21.467		20280	-143.4
				20300	-2524.99					20300	-729.386		20300	-21.545		20300	-143.27
				20320	-2524.82					20320	-729.053		20320	-21.63		20320	-143.12
				20340	-2524.58					20340	-728.748		20340	-21.718		20340	-142.95
				20360	-2524.29					20360	-728.483		20360	-21.807		20360	-142.78
				20380	-2523.95					20380	-728.267		20380	-21.896		20380	-142.65
				20400	-2523.58					20400	-728.108		20400	-21.986		20400	-142.56
				20420	-2523.18					20420	-728.011		20420	-22.078		20420	-142.53
				20440	-2522.77					20440	-727.981		20440	-22.17		20440	-142.55
				20460	-2522.37					20460	-728.018		20460	-22.262		20460	-142.62
				20480	-2521.99					20480	-728.118		20480	-22.353		20480	-142.75
				20500	-2521.65					20500	-728.275		20500	-22.443		20500	-142.91
				20520	-2521.35					20520	-728.482		20520	-22.53		20520	-143.09
				20540	-2521.1					20540	-728.732		20540	-22.605		20540	-143.28
				20560	-2520.92					20560	-729.015		20560	-22.666		20560	-143.45
				20580	-2520.79					20580	-729.321		20580	-22.708		20580	-143.6
				20600	-2520.72					20600	-729.639		20600	-22.725		20600	-143.71
				20620	-2520.7					20620	-729.96		20620	-22.717		20620	-143.77
				20640	-2520.73					20640	-730.279		20640	-22.677		20640	-143.78
				20660	-2520.79					20660	-730.591		20660	-22.606		20660	-143.74
				20680	-2520.87					20680	-730.889		20680	-22.508		20680	-143.65
				20700	-2520.98					20700	-731.17		20700	-22.386		20700	-143.52
				20720	-2521.1					20720	-731.432		20720	-22.245		20720	-143.36
				20740	-2521.22					20740	-731.676		20740	-22.091		20740	-143.18
				20760	-2521.35					20760	-731.9		20760	-21.929		20760	-143
				20780	-2521.48					20780	-732.103		20780	-21.769		20780	-142.81
				20800	-2521.61					20800	-732.285		20800	-21.615		20800	-142.63
				20820	-2521.74					20820	-732.443		20820	-21.473		20820	-142.46
				20840	-2521.87					20840	-732.58		20840	-21.343		20840	-142.3
				20860	-2522.01					20860	-732.693		20860	-21.227		20860	-142.15
				20880	-2522.14					20880	-732.782		20880	-21.127		20880	-142
				20900	-2522.27					20900	-732.847		20900	-21.04		20900	-141.85
				20920	-2522.38					20920	-732.887		20920	-20.966		20920	-141.7
				20940	-2522.48					20940	-732.906		20940	-20.9		20940	-141.55
				20960	-2522.54					20960	-732.905		20960	-20.841		20960	-141.41
				20980	-2522.57					20980	-732.887		20980	-20.788		20980	-141.27
				21000	-2522.54					21000	-732.855		21000	-20.74		21000	-141.14
				21020	-2522.45					21020	-732.812		21020	-20.699		21020	-141.03
				21040	-2522.29					21040	-732.762		21040	-20.664		21040	-140.93
				21060	-2522.06					21060	-732.711		21060	-20.635		21060	-140.86
				21080	-2521.76					21080	-732.66		21080	-20.617		21080	-140.81
				21100	-2521.38					21100	-732.615		21100	-20.609		21100	-140.79
				21120	-2520.93					21120	-732.577		21120	-20.613		21120	-140.79
				21140	-2520.42					21140	-732.55		21140	-20.627		21140	-140.81
				21160	-2519.86					21160	-732.537		21160	-20.647		21160	-140.84
				21180	-2519.26					21180	-732.539		21180	-20.672		21180	-140.88
				21200	-2518.62					21200	-732.556		21200	-20.696		21200	-140.93
				21220	-2517.96					21220	-732.587		21220	-20.717		21220	-140.97
				21240	-2517.29					21240	-732.634		21240	-20.724		21240	-141
				21260	-2516.61					21260	-732.695		21260	-20.712		21260	-141.02
				21280	-2515.93					21280	-732.767		21280	-20.678		21280	-141.01
				21300	-2515.26					21300	-732.846		21300	-20.617		21300	-140.99
				21320	-2514.6					21320	-732.929		21320	-20.53		21320	-140.95
				21340	-2513.97					21340	-733.014		21340	-20.414		21340	-140.88
				21360	-2513.37					21360	-733.1		21360	-20.273		21360	-140.8
				21380	-2512.81					21380	-733.181		21380	-20.116		21380	-140.71
				21400	-2512.3					21400	-733.257		21400	-19.949		21400	-140.61
				21420	-2511.85					21420	-733.326		21420	-19.785		21420	-140.51
				21440	-2511.46					21440	-733.39		21440	-19.631		21440	-140.4
				21460	-2511.14					21460	-733.452		21460	-19.497		21460	-140.3
				21480	-2510.89					21480	-733.516		21480	-19.394		21480	-140.2
				21500	-2510.71					21500	-733.585		21500	-19.329		21500	-140.1
				21520	-2510.59					21520	-733.664		21520	-19.306		21520	-140.01
				21540	-2510.52					21540	-733.763		21540	-19.323		21540	-139.91
				21560	-2510.48					21560	-733.886		21560	-19.377		21560	-139.83
				21580	-2510.47					21580	-734.037		21580	-19.462		21580	-139.75
				21600	-2510.46					21600	-734.22		21600	-19.571		21600	-139.68
				21620	-2510.45					21620	-734.434		21620	-19.694		21620	-139.63
				21640	-2510.44					21640	-734.683		21640	-19.818		21640	-139.59
				21660	-2510.4					21660	-734.964		21660	-19.932		21660	-139.58
				21680	-2510.35					21680	-735.274		21680	-20.029		21680	-139.59
				21700	-2510.29					21700	-735.607		21700	-20.103		21700	-139.64
				21720	-2510.22					21720	-735.957		21720	-20.153		21720	-139.72
				21740	-2510.15					21740	-736.321		21740	-20.174		21740	-139.84
				21760	-2510.07					21760	-736.694		21760	-20.171		21760	-139.98
				21780	-2509.98					21780	-737.066		21780	-20.149		21780	-140.15
				21800	-2509.88					21800	-737.432		21800	-20.114		21800	-140.35
				21820	-2509.77					21820	-737.785		21820	-20.076		21820	-140.57
				21840	-2509.62					21840	-738.121		21840	-20.037		21840	-140.8
				21860	-2509.43					21860	-738.435		21860	-20.004		21860	-141.05
				21880	-2509.19					21880	-738.72		21880	-19.983		21880	-141.3
				21900	-2508.89					21900	-738.975		21900	-19.977		21900	-141.56
				21920	-2508.52					21920	-739.195		21920	-19.987		21920	-141.82
				21940	-2508.1					21940	-739.383		21940	-20.009		21940	-142.08
				21960	-2507.62					21960	-739.539		21960	-20.042		21960	-142.34
				21980	-2507.09					21980	-739.664		21980	-20.085		21980	-142.59
				22000	-2506.53					22000	-739.76		22000	-20.135		22000	-142.83
				22020	-2505.95					22020	-739.833		22020	-20.191		22020	-143.05
				22040	-2505.36					22040	-739.891		22040	-20.247		22040	-143.25
				22060	-2504.76					22060	-739.938		22060	-20.303		22060	-143.43
				22080	-2504.18					22080	-739.98		22080	-20.361		22080	-143.58
				22100	-2503.62					22100	-740.024		22100	-20.421		22100	-143.7
				22120	-2503.07					22120	-740.074		22120	-20.486		22120	-143.79
				22140	-2502.54					22140	-740.135		22140	-20.555		22140	-143.85
				22160	-2502.05					22160	-740.209		22160	-20.629		22160	-143.87
				22180	-2501.59					22180	-740.296		22180	-20.71		22180	-143.88
				22200	-2501.16					22200	-740.392		22200	-20.798		22200	-143.85
				22220	-2500.77					22220	-740.492		22220	-20.892		22220	-143.81
				22240	-2500.43					22240	-740.591		22240	-20.988		22240	-143.75
				22260	-2500.14					22260	-740.683		22260	-21.083		22260	-143.67
				22280	-2499.91					22280	-740.758		22280	-21.176		22280	-143.59
				22300	-2499.72					22300	-740.81		22300	-21.262		22300	-143.48
				22320	-2499.59					22320	-740.836		22320	-21.34		22320	-143.37
				22340	-2499.5					22340	-740.836		22340	-21.403		22340	-143.24
				22360	-2499.45					22360	-740.811		22360	-21.451		22360	-143.1
				22380	-2499.41					22380	-740.763		22380	-21.483		22380	-142.95
				22400	-2499.37					22400	-740.699		22400	-21.5		22400	-142.79
				22420	-2499.32					22420	-740.627		22420	-21.503		22420	-142.62
				22440	-2499.24					22440	-740.557		22440	-21.492		22440	-142.44
				22460	-2499.11					22460	-740.499		22460	-21.47		22460	-142.26
				22480	-2498.93					22480	-740.458		22480	-21.44		22480	-142.07
				22500	-2498.69					22500	-740.443		22500	-21.405		22500	-141.89
				22520	-2498.39					22520	-740.459		22520	-21.369		22520	-141.7
				22540	-2498.05					22540	-740.515		22540	-21.33		22540	-141.54
				22560	-2497.67					22560	-740.617		22560	-21.291		22560	-141.38
				22580	-2497.27					22580	-740.768		22580	-21.254		22580	-141.24
				22600	-2496.88					22600	-740.973		22600	-21.219		22600	-141.12
				22620	-2496.52					22620	-741.239		22620	-21.187		22620	-141.01
				22640	-2496.2					22640	-741.569		22640	-21.159		22640	-140.92
				22660	-2495.93					22660	-741.969		22660	-21.133		22660	-140.84
				22680	-2495.74					22680	-742.437		22680	-21.114		22680	-140.76
				22700	-2495.63					22700	-742.974		22700	-21.103		22700	-140.69
				22720	-2495.58					22720	-743.573		22720	-21.105		22720	-140.62
				22740	-2495.59					22740	-744.232		22740	-21.117		22740	-140.54
				22760	-2495.63					22760	-744.939		22760	-21.141		22760	-140.46
				22780	-2495.7					22780	-745.682		22780	-21.179		22780	-140.37
				22800	-2495.75					22800	-746.447		22800	-21.23		22800	-140.28
				22820	-2495.77					22820	-747.223		22820	-21.294		22820	-140.2
				22840	-2495.72					22840	-747.996		22840	-21.365		22840	-140.13
				22860	-2495.59					22860	-748.759		22860	-21.438		22860	-140.09
				22880	-2495.36					22880	-749.497		22880	-21.509		22880	-140.09
				22900	-2495.03					22900	-750.208		22900	-21.575		22900	-140.12
				22920	-2494.6					22920	-750.886		22920	-21.628		22920	-140.2
				22940	-2494.09					22940	-751.532		22940	-21.662		22940	-140.32
				22960	-2493.5					22960	-752.147		22960	-21.673		22960	-140.47
				22980	-2492.88					22980	-752.73		22980	-21.658		22980	-140.65
				23000	-2492.25					23000	-753.285		23000	-21.614		23000	-140.85
				23020	-2491.64					23020	-753.815		23020	-21.541		23020	-141.05
				23040	-2491.08					23040	-754.324		23040	-21.436		23040	-141.24
				23060	-2490.61					23060	-754.814		23060	-21.302		23060	-141.41
				23080	-2490.23					23080	-755.282		23080	-21.142		23080	-141.55
				23100	-2489.97					23100	-755.729		23100	-20.96		23100	-141.66
				23120	-2489.82					23120	-756.152		23120	-20.762		23120	-141.73
				23140	-2489.77					23140	-756.548		23140	-20.551		23140	-141.76
				23160	-2489.81					23160	-756.913		23160	-20.331		23160	-141.76
				23180	-2489.93					23180	-757.241		23180	-20.109		23180	-141.73
				23200	-2490.09					23200	-757.526		23200	-19.889		23200	-141.68
				23220	-2490.27					23220	-757.767		23220	-19.675		23220	-141.61
				23240	-2490.45					23240	-757.962		23240	-19.466		23240	-141.53
				23260	-2490.61					23260	-758.113		23260	-19.265		23260	-141.45
				23280	-2490.75					23280	-758.221		23280	-19.071		23280	-141.37
				23300	-2490.85					23300	-758.294		23300	-18.888		23300	-141.3
				23320	-2490.93					23320	-758.34		23320	-18.715		23320	-141.23
				23340	-2490.99					23340	-758.37		23340	-18.552		23340	-141.18
				23360	-2491.04					23360	-758.396		23360	-18.401		23360	-141.15
				23380	-2491.09					23380	-758.427		23380	-18.269		23380	-141.13
				23400	-2491.16					23400	-758.472		23400	-18.158		23400	-141.12
				23420	-2491.26					23420	-758.542		23420	-18.076		23420	-141.13
				23440	-2491.37					23440	-758.642		23440	-18.026		23440	-141.15
				23460	-2491.5					23460	-758.779		23460	-18.011		23460	-141.19
				23480	-2491.64					23480	-758.952		23480	-18.035		23480	-141.25
				23500	-2491.78					23500	-759.162		23500	-18.099		23500	-141.32
				23520	-2491.92					23520	-759.408		23520	-18.202		23520	-141.4
				23540	-2492.03					23540	-759.69		23540	-18.338		23540	-141.49
				23560	-2492.12					23560	-760.005		23560	-18.5		23560	-141.6
				23580	-2492.18					23580	-760.349		23580	-18.68		23580	-141.71
				23600	-2492.23					23600	-760.72		23600	-18.87		23600	-141.83
				23620	-2492.26					23620	-761.115		23620	-19.061		23620	-141.94
				23640	-2492.3					23640	-761.533		23640	-19.241		23640	-142.04
				23660	-2492.37					23660	-761.974		23660	-19.401		23660	-142.12
				23680	-2492.46					23680	-762.433		23680	-19.537		23680	-142.18
				23700	-2492.61					23700	-762.909		23700	-19.643		23700	-142.21
				23720	-2492.8					23720	-763.399		23720	-19.717		23720	-142.2
				23740	-2493.05					23740	-763.901		23740	-19.756		23740	-142.14
				23760	-2493.34					23760	-764.412		23760	-19.761		23760	-142.04
				23780	-2493.66					23780	-764.926		23780	-19.737		23780	-141.9
				23800	-2493.99					23800	-765.436		23800	-19.691		23800	-141.71
				23820	-2494.31					23820	-765.936		23820	-19.628		23820	-141.48
				23840	-2494.59					23840	-766.418		23840	-19.555		23840	-141.22
				23860	-2494.81					23860	-766.876		23860	-19.481		23860	-140.94
				23880	-2494.96					23880	-767.3		23880	-19.417		23880	-140.64
				23900	-2495.02					23900	-767.684		23900	-19.371		23900	-140.34
				23920	-2494.98					23920	-768.022		23920	-19.353		23920	-140.03
				23940	-2494.85					23940	-768.312		23940	-19.365		23940	-139.74
				23960	-2494.63					23960	-768.556		23960	-19.412		23960	-139.46
				23980	-2494.33					23980	-768.753		23980	-19.495		23980	-139.2
				24000	-2493.97					24000	-768.908		24000	-19.612		24000	-138.98
				24020	-2493.57					24020	-769.03		24020	-19.761		24020	-138.8
				24040	-2493.13					24040	-769.129		24040	-19.93		24040	-138.65
				24060	-2492.68					24060	-769.218		24060	-20.113		24060	-138.55
				24080	-2492.21					24080	-769.309		24080	-20.299		24080	-138.49
				24100	-2491.73					24100	-769.412		24100	-20.479		24100	-138.48
				24120	-2491.25					24120	-769.543		24120	-20.645		24120	-138.51
				24140	-2490.76					24140	-769.711		24140	-20.785		24140	-138.58
				24160	-2490.26					24160	-769.926		24160	-20.894		24160	-138.68
				24180	-2489.76					24180	-770.192		24180	-20.968		24180	-138.79
				24200	-2489.25					24200	-770.511		24200	-21.007		24200	-138.92
				24220	-2488.74					24220	-770.884		24220	-21.011		24220	-139.04
				24240	-2488.25					24240	-771.307		24240	-20.983		24240	-139.16
				24260	-2487.77					24260	-771.774		24260	-20.928		24260	-139.24
				24280	-2487.33					24280	-772.273		24280	-20.852		24280	-139.29
				24300	-2486.94					24300	-772.796		24300	-20.766		24300	-139.3
				24320	-2486.62					24320	-773.329		24320	-20.675		24320	-139.26
				24340	-2486.36					24340	-773.862		24340	-20.585		24340	-139.17
				24360	-2486.19					24360	-774.385		24360	-20.503		24360	-139.03
				24380	-2486.11					24380	-774.889		24380	-20.431		24380	-138.85
				24400	-2486.11					24400	-775.366		24400	-20.373		24400	-138.62
				24420	-2486.2					24420	-775.817		24420	-20.329		24420	-138.36
				24440	-2486.37					24440	-776.239		24440	-20.297		24440	-138.07
				24460	-2486.61					24460	-776.637		24460	-20.274		24460	-137.78
				24480	-2486.9					24480	-777.011		24480	-20.259		24480	-137.49
				24500	-2487.24					24500	-777.366		24500	-20.248		24500	-137.21
				24520	-2487.62					24520	-777.708		24520	-20.242		24520	-136.97
				24540	-2488.01					24540	-778.037		24540	-20.236		24540	-136.76
				24560	-2488.41					24560	-778.356		24560	-20.233		24560	-136.61
				24580	-2488.8					24580	-778.664		24580	-20.232		24580	-136.5
				24600	-2489.18					24600	-778.959		24600	-20.237		24600	-136.46
				24620	-2489.53					24620	-779.239		24620	-20.252		24620	-136.46
				24640	-2489.85					24640	-779.503		24640	-20.275		24640	-136.52
				24660	-2490.13					24660	-779.751		24660	-20.309		24660	-136.61
				24680	-2490.36					24680	-779.982		24680	-20.355		24680	-136.72
				24700	-2490.54					24700	-780.199		24700	-20.412		24700	-136.85
				24720	-2490.66					24720	-780.408		24720	-20.48		24720	-136.97
				24740	-2490.73					24740	-780.617		24740	-20.552		24740	-137.07
				24760	-2490.73					24760	-780.832		24760	-20.623		24760	-137.15
				24780	-2490.67					24780	-781.059		24780	-20.69		24780	-137.19
				24800	-2490.55					24800	-781.305		24800	-20.747		24800	-137.18
				24820	-2490.37					24820	-781.577		24820	-20.791		24820	-137.13
				24840	-2490.12					24840	-781.876		24840	-20.816		24840	-137.04
				24860	-2489.83					24860	-782.204		24860	-20.821		24860	-136.9
				24880	-2489.49					24880	-782.559		24880	-20.804		24880	-136.74
				24900	-2489.11					24900	-782.939		24900	-20.77		24900	-136.55
				24920	-2488.7					24920	-783.34		24920	-20.721		24920	-136.35
				24940	-2488.29					24940	-783.759		24940	-20.66		24940	-136.15
				24960	-2487.87					24960	-784.19		24960	-20.593		24960	-135.96
				24980	-2487.47					24980	-784.625		24980	-20.528		24980	-135.8
				25000	-2487.09					25000	-785.059		25000	-20.471		25000	-135.67
				25020	-2486.76					25020	-785.485		25020	-20.429		25020	-135.59
				25040	-2486.46					25040	-785.896		25040	-20.404		25040	-135.55
				25060	-2486.22					25060	-786.284		25060	-20.401		25060	-135.55
				25080	-2486.04					25080	-786.642		25080	-20.421		25080	-135.61
				25100	-2485.9					25100	-786.961		25100	-20.464		25100	-135.7
				25120	-2485.8					25120	-787.24		25120	-20.526		25120	-135.82
				25140	-2485.73					25140	-787.472		25140	-20.602		25140	-135.96
				25160	-2485.67					25160	-787.661		25160	-20.683		25160	-136.1
				25180	-2485.62					25180	-787.806		25180	-20.765		25180	-136.23
				25200	-2485.57					25200	-787.912		25200	-20.841		25200	-136.33
				25220	-2485.5					25220	-787.99		25220	-20.905		25220	-136.38
				25240	-2485.42					25240	-788.048		25240	-20.952		25240	-136.39
				25260	-2485.33					25260	-788.1		25260	-20.979		25260	-136.33
				25280	-2485.23					25280	-788.156		25280	-20.988		25280	-136.23
				25300	-2485.13					25300	-788.228		25300	-20.98		25300	-136.06
				25320	-2485.06					25320	-788.329		25320	-20.961		25320	-135.86
				25340	-2485.02					25340	-788.467		25340	-20.934		25340	-135.63
				25360	-2485.02					25360	-788.65		25360	-20.904		25360	-135.38
				25380	-2485.09					25380	-788.881		25380	-20.876		25380	-135.14
				25400	-2485.22					25400	-789.161		25400	-20.857		25400	-134.92
				25420	-2485.43					25420	-789.491		25420	-20.847		25420	-134.74
				25440	-2485.7					25440	-789.868		25440	-20.848		25440	-134.6
				25460	-2486.03					25460	-790.29		25460	-20.858		25460	-134.52
				25480	-2486.4					25480	-790.752		25480	-20.876		25480	-134.5
				25500	-2486.81					25500	-791.25		25500	-20.901		25500	-134.55
				25520	-2487.22					25520	-791.783		25520	-20.929		25520	-134.65
				25540	-2487.62					25540	-792.349		25540	-20.956		25540	-134.8
				25560	-2487.99					25560	-792.952		25560	-20.979		25560	-135
				25580	-2488.31					25580	-793.591		25580	-20.993		25580	-135.24
				25600	-2488.58					25600	-794.269		25600	-20.997		25600	-135.51
				25620	-2488.78					25620	-794.992		25620	-20.988		25620	-135.8
				25640	-2488.9					25640	-795.765		25640	-20.963		25640	-136.1
				25660	-2488.93					25660	-796.592		25660	-20.922		25660	-136.4
				25680	-2488.9					25680	-797.472		25680	-20.863		25680	-136.7
				25700	-2488.79					25700	-798.405		25700	-20.792		25700	-136.99
				25720	-2488.6					25720	-799.387		25720	-20.71		25720	-137.26
				25740	-2488.36					25740	-800.413		25740	-20.619		25740	-137.51
				25760	-2488.04					25760	-801.472		25760	-20.526		25760	-137.74
				25780	-2487.67					25780	-802.548		25780	-20.435		25780	-137.96
				25800	-2487.25					25800	-803.627		25800	-20.353		25800	-138.17
				25820	-2486.78					25820	-804.693		25820	-20.286		25820	-138.36
				25840	-2486.27					25840	-805.727		25840	-20.234		25840	-138.55
				25860	-2485.73					25860	-806.712		25860	-20.2		25860	-138.73
				25880	-2485.17					25880	-807.631		25880	-20.183		25880	-138.92
				25900	-2484.62					25900	-808.471		25900	-20.184		25900	-139.1
				25920	-2484.09					25920	-809.223		25920	-20.197		25920	-139.29
				25940	-2483.6					25940	-809.882		25940	-20.216		25940	-139.47
				25960	-2483.16					25960	-810.446		25960	-20.234		25960	-139.64
				25980	-2482.8					25980	-810.919		25980	-20.244		25980	-139.8
				26000	-2482.53					26000	-811.309		26000	-20.243		26000	-139.94
				26020	-2482.34					26020	-811.632		26020	-20.226		26020	-140.05
				26040	-2482.23					26040	-811.904		26040	-20.186		26040	-140.13
				26060	-2482.21					26060	-812.144		26060	-20.124		26060	-140.18
				26080	-2482.24					26080	-812.37		26080	-20.04		26080	-140.18
				26100	-2482.33					26100	-812.599		26100	-19.938		26100	-140.14
				26120	-2482.43					26120	-812.846		26120	-19.824		26120	-140.05
				26140	-2482.55					26140	-813.12		26140	-19.7		26140	-139.92
				26160	-2482.67					26160	-813.427		26160	-19.573		26160	-139.76
				26180	-2482.77					26180	-813.761		26180	-19.448		26180	-139.56
				26200	-2482.86					26200	-814.113		26200	-19.333		26200	-139.33
				26220	-2482.95					26220	-814.471		26220	-19.23		26220	-139.07
				26240	-2483.02					26240	-814.819		26240	-19.141		26240	-138.81
				26260	-2483.11					26260	-815.138		26260	-19.069		26260	-138.53
				26280	-2483.22					26280	-815.408		26280	-19.011		26280	-138.25
				26300	-2483.37					26300	-815.614		26300	-18.971		26300	-137.98
				26320	-2483.57					26320	-815.747		26320	-18.945		26320	-137.71
				26340	-2483.83					26340	-815.8		26340	-18.93		26340	-137.46
				26360	-2484.14					26360	-815.775		26360	-18.922		26360	-137.23
				26380	-2484.51					26380	-815.677		26380	-18.921		26380	-137.02
				26400	-2484.93					26400	-815.518		26400	-18.924		26400	-136.82
				26420	-2485.39					26420	-815.317		26420	-18.929		26420	-136.63
				26440	-2485.86					26440	-815.096		26440	-18.932		26440	-136.46
				26460	-2486.34					26460	-814.875		26460	-18.93		26460	-136.29
				26480	-2486.81					26480	-814.677		26480	-18.921		26480	-136.12
				26500	-2487.27					26500	-814.522		26500	-18.905		26500	-135.95
				26520	-2487.7					26520	-814.433		26520	-18.879		26520	-135.78
				26540	-2488.1					26540	-814.425		26540	-18.842		26540	-135.6
				26560	-2488.47					26560	-814.513		26560	-18.791		26560	-135.42
				26580	-2488.83					26580	-814.704		26580	-18.727		26580	-135.24
				26600	-2489.17					26600	-815.005		26600	-18.652		26600	-135.06
				26620	-2489.51					26620	-815.421		26620	-18.567		26620	-134.89
				26640	-2489.85					26640	-815.949		26640	-18.473		26640	-134.75
				26660	-2490.19					26660	-816.586		26660	-18.374		26660	-134.63
				26680	-2490.53					26680	-817.324		26680	-18.272		26680	-134.55
				26700	-2490.87					26700	-818.149		26700	-18.174		26700	-134.51
				26720	-2491.18					26720	-819.054		26720	-18.085		26720	-134.51
				26740	-2491.45					26740	-820.021		26740	-18.007		26740	-134.57
				26760	-2491.67					26760	-821.036		26760	-17.945		26760	-134.68
				26780	-2491.82					26780	-822.08		26780	-17.902		26780	-134.83
				26800	-2491.88					26800	-823.137		26800	-17.883		26800	-135.03
				26820	-2491.84					26820	-824.194		26820	-17.889		26820	-135.27
				26840	-2491.7					26840	-825.238		26840	-17.916		26840	-135.53
				26860	-2491.45					26860	-826.258		26860	-17.965		26860	-135.8
				26880	-2491.11					26880	-827.245		26880	-18.03		26880	-136.09
				26900	-2490.69					26900	-828.195		26900	-18.111		26900	-136.37
				26920	-2490.2					26920	-829.11		26920	-18.203		26920	-136.64
				26940	-2489.67					26940	-829.989		26940	-18.3		26940	-136.89
				26960	-2489.11					26960	-830.834		26960	-18.398		26960	-137.12
				26980	-2488.56					26980	-831.649		26980	-18.494		26980	-137.33
				27000	-2488.01					27000	-832.437		27000	-18.59		27000	-137.52
				27020	-2487.51					27020	-833.201		27020	-18.684		27020	-137.69
				27040	-2487.05					27040	-833.943		27040	-18.775		27040	-137.84
				27060	-2486.65					27060	-834.663		27060	-18.864		27060	-137.97
				27080	-2486.32					27080	-835.357		27080	-18.951		27080	-138.1
				27100	-2486.05					27100	-836.022		27100	-19.038		27100	-138.22
				27120	-2485.87					27120	-836.657		27120	-19.124		27120	-138.33
				27140	-2485.75					27140	-837.26		27140	-19.208		27140	-138.43
				27160	-2485.73					27160	-837.832		27160	-19.288		27160	-138.53
				27180	-2485.78					27180	-838.37		27180	-19.363		27180	-138.62
				27200	-2485.91					27200	-838.878		27200	-19.433		27200	-138.7
				27220	-2486.12					27220	-839.365		27220	-19.498		27220	-138.75
				27240	-2486.4					27240	-839.837		27240	-19.558		27240	-138.8
				27260	-2486.72					27260	-840.301		27260	-19.615		27260	-138.82
				27280	-2487.08					27280	-840.765		27280	-19.672		27280	-138.82
				27300	-2487.45					27300	-841.233		27300	-19.736		27300	-138.8
				27320	-2487.81					27320	-841.713		27320	-19.811		27320	-138.77
				27340	-2488.14					27340	-842.206		27340	-19.9		27340	-138.71
				27360	-2488.42					27360	-842.708		27360	-20.007		27360	-138.65
				27380	-2488.63					27380	-843.214		27380	-20.133		27380	-138.57
				27400	-2488.78					27400	-843.714		27400	-20.281		27400	-138.48
				27420	-2488.85					27420	-844.199		27420	-20.446		27420	-138.39
				27440	-2488.85					27440	-844.658		27440	-20.622		27440	-138.29
				27460	-2488.8					27460	-845.075		27460	-20.804		27460	-138.19
				27480	-2488.71					27480	-845.439		27480	-20.983		27480	-138.08
				27500	-2488.59					27500	-845.738		27500	-21.152		27500	-137.96
				27520	-2488.46					27520	-845.966		27520	-21.303		27520	-137.84
				27540	-2488.33					27540	-846.117		27540	-21.428		27540	-137.71
				27560	-2488.2					27560	-846.19		27560	-21.523		27560	-137.57
				27580	-2488.08					27580	-846.186		27580	-21.585		27580	-137.43
				27600	-2487.96					27600	-846.109		27600	-21.617		27600	-137.29
				27620	-2487.82					27620	-845.974		27620	-21.621		27620	-137.14
				27640	-2487.67					27640	-845.789		27640	-21.601		27640	-137.01
				27660	-2487.49					27660	-845.571		27660	-21.562		27660	-136.88
				27680	-2487.28					27680	-845.337		27680	-21.512		27680	-136.75
				27700	-2487.05					27700	-845.103		27700	-21.458		27700	-136.64
				27720	-2486.79					27720	-844.89		27720	-21.405		27720	-136.54
				27740	-2486.55					27740	-844.718		27740	-21.355		27740	-136.45
				27760	-2486.33					27760	-844.603		27760	-21.31		27760	-136.38
				27780	-2486.18					27780	-844.562		27780	-21.27		27780	-136.32
				27800	-2486.11					27800	-844.608		27800	-21.235		27800	-136.27
				27820	-2486.17					27820	-844.755		27820	-21.202		27820	-136.23
				27840	-2486.38					27840	-845.009		27840	-21.165		27840	-136.2
				27860	-2486.74					27860	-845.371		27860	-21.12		27860	-136.19
				27880	-2487.26					27880	-845.839		27880	-21.066		27880	-136.19
				27900	-2487.94					27900	-846.4		27900	-20.999		27900	-136.21
				27920	-2488.74					27920	-847.042		27920	-20.92		27920	-136.23
				27940	-2489.64					27940	-847.747		27940	-20.827		27940	-136.27
				27960	-2490.59					27960	-848.487		27960	-20.724		27960	-136.31
				27980	-2491.55					27980	-849.238		27980	-20.613		27980	-136.37
				28000	-2492.48					28000	-849.975		28000	-20.501		28000	-136.42
				28020	-2493.33					28020	-850.674		28020	-20.394		28020	-136.48
				28040	-2494.07					28040	-851.318		28040	-20.293		28040	-136.54
				28060	-2494.68					28060	-851.893		28060	-20.203		28060	-136.6
				28080	-2495.15					28080	-852.394		28080	-20.125		28080	-136.65
				28100	-2495.47					28100	-852.824		28100	-20.06		28100	-136.7
				28120	-2495.66					28120	-853.194		28120	-20.007		28120	-136.75
				28140	-2495.71					28140	-853.519		28140	-19.962		28140	-136.8
				28160	-2495.65					28160	-853.818		28160	-19.919		28160	-136.85
				28180	-2495.51					28180	-854.114		28180	-19.874		28180	-136.89
				28200	-2495.31					28200	-854.425		28200	-19.825		28200	-136.94
				28220	-2495.06					28220	-854.772		28220	-19.77		28220	-136.99
				28240	-2494.78					28240	-855.169		28240	-19.707		28240	-137.03
				28260	-2494.5					28260	-855.621		28260	-19.637		28260	-137.07
				28280	-2494.2					28280	-856.132		28280	-19.562		28280	-137.11
				28300	-2493.91					28300	-856.697		28300	-19.489		28300	-137.15
				28320	-2493.62					28320	-857.309		28320	-19.423		28320	-137.17
				28340	-2493.32					28340	-857.958		28340	-19.367		28340	-137.18
				28360	-2493.01					28360	-858.631		28360	-19.326		28360	-137.18
				28380	-2492.69					28380	-859.315		28380	-19.303		28380	-137.16
				28400	-2492.35					28400	-860		28400	-19.302		28400	-137.13
				28420	-2491.99					28420	-860.681		28420	-19.325		28420	-137.07
				28440	-2491.62					28440	-861.353		28440	-19.37		28440	-137.01
				28460	-2491.25					28460	-862.014		28460	-19.437		28460	-136.93
				28480	-2490.88					28480	-862.666		28480	-19.522		28480	-136.85
				28500	-2490.53					28500	-863.312		28500	-19.626		28500	-136.77
				28520	-2490.2					28520	-863.96		28520	-19.747		28520	-136.7
				28540	-2489.92					28540	-864.616		28540	-19.882		28540	-136.64
				28560	-2489.69					28560	-865.286		28560	-20.027		28560	-136.6
				28580	-2489.5					28580	-865.973		28580	-20.18		28580	-136.59
				28600	-2489.37					28600	-866.682		28600	-20.339		28600	-136.6
				28620	-2489.28					28620	-867.417		28620	-20.501		28620	-136.63
				28640	-2489.24					28640	-868.18		28640	-20.663		28640	-136.69
				28660	-2489.23					28660	-868.971		28660	-20.82		28660	-136.79
				28680	-2489.25					28680	-869.792		28680	-20.969		28680	-136.9
				28700	-2489.32					28700	-870.64		28700	-21.11		28700	-137.03
				28720	-2489.42					28720	-871.516		28720	-21.239		28720	-137.18
				28740	-2489.56					28740	-872.42		28740	-21.356		28740	-137.34
				28760	-2489.77					28760	-873.351		28760	-21.46		28760	-137.5
				28780	-2490.04					28780	-874.306		28780	-21.549		28780	-137.66
				28800	-2490.37					28800	-875.284		28800	-21.626		28800	-137.8
				28820	-2490.77					28820	-876.28		28820	-21.69		28820	-137.91
				28840	-2491.23					28840	-877.291		28840	-21.742		28840	-138
				28860	-2491.73					28860	-878.308		28860	-21.783		28860	-138.06
				28880	-2492.26					28880	-879.321		28880	-21.812		28880	-138.08
				28900	-2492.79					28900	-880.319		28900	-21.831		28900	-138.07
				28920	-2493.3					28920	-881.289		28920	-21.842		28920	-138.03
				28940	-2493.75					28940	-882.217		28940	-21.844		28940	-137.98
				28960	-2494.14					28960	-883.087		28960	-21.838		28960	-137.92
				28980	-2494.43					28980	-883.883		28980	-21.826		28980	-137.87
				29000	-2494.62					29000	-884.592		29000	-21.809		29000	-137.84
				29020	-2494.71					29020	-885.202		29020	-21.789		29020	-137.84
				29040	-2494.71					29040	-885.706		29040	-21.765		29040	-137.89
				29060	-2494.62					29060	-886.097		29060	-21.736		29060	-138
				29080	-2494.48					29080	-886.373		29080	-21.7		29080	-138.17
				29100	-2494.3					29100	-886.534		29100	-21.659		29100	-138.39
				29120	-2494.11					29120	-886.587		29120	-21.609		29120	-138.68
				29140	-2493.93					29140	-886.539		29140	-21.549		29140	-139.01
				29160	-2493.8					29160	-886.397		29160	-21.477		29160	-139.39
				29180	-2493.72					29180	-886.169		29180	-21.391		29180	-139.79
				29200	-2493.72					29200	-885.866		29200	-21.294		29200	-140.22
				29220	-2493.79					29220	-885.498		29220	-21.187		29220	-140.65
				29240	-2493.93					29240	-885.077		29240	-21.069		29240	-141.08
				29260	-2494.13					29260	-884.613		29260	-20.944		29260	-141.5
				29280	-2494.38					29280	-884.117		29280	-20.811		29280	-141.9
				29300	-2494.65					29300	-883.605		29300	-20.677		29300	-142.27
				29320	-2494.94					29320	-883.093		29320	-20.543		29320	-142.62
				29340	-2495.21					29340	-882.6		29340	-20.411		29340	-142.95
				29360	-2495.45					29360	-882.143		29360	-20.281		29360	-143.25
				29380	-2495.66					29380	-881.743		29380	-20.156		29380	-143.54
				29400	-2495.83					29400	-881.419		29400	-20.041		29400	-143.81
				29420	-2495.95					29420	-881.191		29420	-19.935		29420	-144.08
				29440	-2496.05					29440	-881.074		29440	-19.841		29440	-144.35
				29460	-2496.11					29460	-881.077		29460	-19.761		29460	-144.65
				29480	-2496.15					29480	-881.206		29480	-19.696		29480	-144.98
				29500	-2496.18					29500	-881.459		29500	-19.649		29500	-145.34
				29520	-2496.2					29520	-881.831		29520	-19.621		29520	-145.76
				29540	-2496.21					29540	-882.308		29540	-19.613		29540	-146.23
				29560	-2496.2					29560	-882.872		29560	-19.624		29560	-146.76
				29580	-2496.19					29580	-883.503		29580	-19.651		29580	-147.35
				29600	-2496.16					29600	-884.18		29600	-19.698		29600	-147.99
				29620	-2496.11					29620	-884.883		29620	-19.76		29620	-148.68
				29640	-2496.06					29640	-885.594		29640	-19.837		29640	-149.41
				29660	-2495.99					29660	-886.295		29660	-19.924		29660	-150.17
				29680	-2495.94					29680	-886.976		29680	-20.018		29680	-150.94
				29700	-2495.9					29700	-887.629		29700	-20.117		29700	-151.72
				29720	-2495.9					29720	-888.254		29720	-20.218		29720	-152.51
				29740	-2495.95					29740	-888.854		29740	-20.315		29740	-153.29
				29760	-2496.07					29760	-889.431		29760	-20.404		29760	-154.06
				29780	-2496.26					29780	-889.992		29780	-20.48		29780	-154.84
				29800	-2496.53					29800	-890.546		29800	-20.542		29800	-155.62
				29820	-2496.88					29820	-891.101		29820	-20.587		29820	-156.41
				29840	-2497.3					29840	-891.665		29840	-20.613		29840	-157.23
				29860	-2497.79					29860	-892.241		29860	-20.619		29860	-158.08
				29880	-2498.33					29880	-892.831		29880	-20.606		29880	-158.99
				29900	-2498.9					29900	-893.434		29900	-20.581		29900	-159.94
				29920	-2499.49					29920	-894.048		29920	-20.546		29920	-160.97
				29940	-2500.06					29940	-894.662		29940	-20.506		29940	-162.05
				29960	-2500.6					29960	-895.265		29960	-20.467		29960	-163.21
				29980	-2501.09					29980	-895.841		29980	-20.433		29980	-164.43
				30000	-2501.5					30000	-896.375		30000	-20.412		30000	-165.71
				30020	-2501.82					30020	-896.85		30020	-20.408		30020	-167.05
				30040	-2502.03					30040	-897.255		30040	-20.421		30040	-168.43
				30060	-2502.12					30060	-897.577		30060	-20.452		30060	-169.86
				30080	-2502.08					30080	-897.808		30080	-20.498		30080	-171.35
				30100	-2501.93					30100	-897.948		30100	-20.559		30100	-172.88
				30120	-2501.66					30120	-898.006		30120	-20.63		30120	-174.47
				30140	-2501.31					30140	-897.996		30140	-20.704		30140	-176.13
				30160	-2500.88					30160	-897.935		30160	-20.774		30160	-177.87
				30180	-2500.42					30180	-897.851		30180	-20.835		30180	-179.71
				30200	-2499.94					30200	-897.77		30200	-20.883		30200	-181.66
				30220	-2499.5					30220	-897.724		30220	-20.916		30220	-183.74
				30240	-2499.11					30240	-897.743		30240	-20.933		30240	-185.96
				30260	-2498.8					30260	-897.85		30260	-20.933		30260	-188.33
				30280	-2498.6					30280	-898.063		30280	-20.92		30280	-190.86
				30300	-2498.51					30300	-898.394		30300	-20.899		30300	-193.57
				30320	-2498.54					30320	-898.845		30320	-20.876		30320	-196.46
				30340	-2498.68					30340	-899.41		30340	-20.856		30340	-199.54
				30360	-2498.92					30360	-900.072		30360	-20.841		30360	-202.84
				30380	-2499.24					30380	-900.809		30380	-20.837		30380	-206.37
				30400	-2499.62					30400	-901.594		30400	-20.846		30400	-210.16
				30420	-2500.04					30420	-902.398		30420	-20.87		30420	-214.26
				30440	-2500.47					30440	-903.192		30440	-20.906		30440	-218.69
				30460	-2500.9					30460	-903.95		30460	-20.95		30460	-223.51
				30480	-2501.3					30480	-904.651		30480	-20.997		30480	-228.77
				30500	-2501.67					30500	-905.282		30500	-21.044		30500	-234.53
				30520	-2501.98					30520	-905.838		30520	-21.085		30520	-240.86
				30540	-2502.23					30540	-906.32		30540	-21.112		30540	-247.8
				30560	-2502.42					30560	-906.733		30560	-21.118		30560	-255.45
				30580	-2502.55					30580	-907.09		30580	-21.097		30580	-263.86
				30600	-2502.62					30600	-907.404		30600	-21.049		30600	-273.11
				30620	-2502.62					30620	-907.693		30620	-20.972		30620	-283.27
				30640	-2502.57					30640	-907.972		30640	-20.863		30640	-294.43
				30660	-2502.46					30660	-908.254		30660	-20.725		30660	-306.67
				30680	-2502.3					30680	-908.549		30680	-20.56		30680	-320.06
				30700	-2502.09					30700	-908.864		30700	-20.377		30700	-334.71
				30720	-2501.84					30720	-909.206		30720	-20.182		30720	-350.68
				30740	-2501.54					30740	-909.579		30740	-19.98		30740	-368.08
				30760	-2501.21					30760	-909.981		30760	-19.78		30760	-386.99
				30780	-2500.85					30780	-910.413		30780	-19.585		30780	-407.5
				30800	-2500.48					30800	-910.874		30800	-19.404		30800	-429.68
				30820	-2500.11					30820	-911.363		30820	-19.241		30820	-453.62
				30840	-2499.74					30840	-911.879		30840	-19.096		30840	-479.39
				30860	-2499.4					30860	-912.417		30860	-18.968		30860	-507.05
				30880	-2499.1					30880	-912.973		30880	-18.857		30880	-536.63
				30900	-2498.85					30900	-913.54		30900	-18.76		30900	-568.15
				30920	-2498.66					30920	-914.113		30920	-18.677		30920	-601.62
				30940	-2498.55					30940	-914.682		30940	-18.601		30940	-636.98
				30960	-2498.51					30960	-915.237		30960	-18.529		30960	-674.17
				30980	-2498.55					30980	-915.77		30980	-18.461		30980	-713.05
				31000	-2498.67					31000	-916.273		31000	-18.398		31000	-753.48
				31020	-2498.86					31020	-916.742		31020	-18.341		31020	-795.25
				31040	-2499.12					31040	-917.177		31040	-18.294		31040	-838.1
				31060	-2499.42					31060	-917.576		31060	-18.26		31060	-881.77
				31080	-2499.75					31080	-917.944		31080	-18.244		31080	-925.95
				31100	-2500.1					31100	-918.289		31100	-18.253		31100	-970.32
				31120	-2500.45					31120	-918.623		31120	-18.293		31120	-1014.6
				31140	-2500.77					31140	-918.953		31140	-18.365		31140	-1058.4
				31160	-2501.06					31160	-919.288		31160	-18.468		31160	-1101.4
				31180	-2501.3					31180	-919.635		31180	-18.6		31180	-1143.5
				31200	-2501.5					31200	-919.997		31200	-18.758		31200	-1184.3
				31220	-2501.65					31220	-920.376		31220	-18.935		31220	-1223.7
				31240	-2501.74					31240	-920.77		31240	-19.119		31240	-1261.5
				31260	-2501.8					31260	-921.169		31260	-19.299		31260	-1297.6
				31280	-2501.82					31280	-921.569		31280	-19.463		31280	-1332
				31300	-2501.81					31300	-921.962		31300	-19.604		31300	-1364.6
				31320	-2501.8					31320	-922.343		31320	-19.714		31320	-1395.4
				31340	-2501.78					31340	-922.707		31340	-19.783		31340	-1424.4
				31360	-2501.77					31360	-923.053		31360	-19.81		31360	-1451.7
				31380	-2501.76					31380	-923.381		31380	-19.791		31380	-1477.3
				31400	-2501.77					31400	-923.698		31400	-19.733		31400	-1501.3
				31420	-2501.81					31420	-924.012		31420	-19.639		31420	-1523.7
				31440	-2501.86					31440	-924.331		31440	-19.515		31440	-1544.6
				31460	-2501.94					31460	-924.661		31460	-19.368		31460	-1564
				31480	-2502.05					31480	-925.01		31480	-19.207		31480	-1582.1
				31500	-2502.19					31500	-925.382		31500	-19.042		31500	-1599
				31520	-2502.37					31520	-925.779		31520	-18.881		31520	-1614.6
				31540	-2502.6					31540	-926.199		31540	-18.731		31540	-1629.2
				31560	-2502.87					31560	-926.635		31560	-18.597		31560	-1642.7
				31580	-2503.2					31580	-927.079		31580	-18.481		31580	-1655.3
				31600	-2503.58					31600	-927.523		31600	-18.388		31600	-1667
				31620	-2504.02					31620	-927.958		31620	-18.318		31620	-1677.9
				31640	-2504.49					31640	-928.376		31640	-18.27		31640	-1688.2
				31660	-2505					31660	-928.766		31660	-18.24		31660	-1697.8
				31680	-2505.53					31680	-929.124		31680	-18.225		31680	-1706.9
				31700	-2506.06					31700	-929.45		31700	-18.224		31700	-1715.5
				31720	-2506.56					31720	-929.743		31720	-18.231		31720	-1723.6
				31740	-2507.02					31740	-930.008		31740	-18.244		31740	-1731.2
				31760	-2507.41					31760	-930.246		31760	-18.257		31760	-1738.5
				31780	-2507.72					31780	-930.463		31780	-18.269		31780	-1745.5
				31800	-2507.92					31800	-930.665		31800	-18.279		31800	-1752.1
				31820	-2508.02					31820	-930.859		31820	-18.289		31820	-1758.3
				31840	-2508					31840	-931.051		31840	-18.297		31840	-1764.3
				31860	-2507.89					31860	-931.245		31860	-18.305		31860	-1770
				31880	-2507.68					31880	-931.442		31880	-18.315		31880	-1775.4
				31900	-2507.41					31900	-931.649		31900	-18.333		31900	-1780.5
				31920	-2507.1					31920	-931.868		31920	-18.362		31920	-1785.5
				31940	-2506.77					31940	-932.102		31940	-18.404		31940	-1790.1
				31960	-2506.46					31960	-932.354		31960	-18.46		31960	-1794.6
				31980	-2506.2					31980	-932.626		31980	-18.533		31980	-1798.9
				32000	-2506					32000	-932.922		32000	-18.625		32000	-1803
				32020	-2505.89					32020	-933.249		32020	-18.735		32020	-1806.9
				32040	-2505.87					32040	-933.612		32040	-18.862		32040	-1810.7
				32060	-2505.93					32060	-934.013		32060	-19.002		32060	-1814.4
				32080	-2506.08					32080	-934.455		32080	-19.153		32080	-1817.9
				32100	-2506.31					32100	-934.942		32100	-19.314		32100	-1821.3
				32120	-2506.58					32120	-935.475		32120	-19.484		32120	-1824.6
				32140	-2506.9					32140	-936.053		32140	-19.658		32140	-1827.8
				32160	-2507.22					32160	-936.67		32160	-19.835		32160	-1830.9
				32180	-2507.55					32180	-937.321		32180	-20.013		32180	-1833.8
				32200	-2507.86					32200	-937.997		32200	-20.193		32200	-1836.6
				32220	-2508.14					32220	-938.69		32220	-20.376		32220	-1839.3
				32240	-2508.38					32240	-939.389		32240	-20.56		32240	-1841.9
				32260	-2508.58					32260	-940.083		32260	-20.745		32260	-1844.4
				32280	-2508.74					32280	-940.76		32280	-20.933		32280	-1846.9
				32300	-2508.86					32300	-941.411		32300	-21.128		32300	-1849.3
				32320	-2508.94					32320	-942.028		32320	-21.331		32320	-1851.6
				32340	-2508.99					32340	-942.606		32340	-21.547		32340	-1853.9
				32360	-2509					32360	-943.135		32360	-21.778		32360	-1856.1
				32380	-2508.99					32380	-943.614		32380	-22.027		32380	-1858.3
				32400	-2508.94					32400	-944.04		32400	-22.302		32400	-1860.5
				32420	-2508.87					32420	-944.413		32420	-22.606		32420	-1862.7
				32440	-2508.78					32440	-944.734		32440	-22.942		32440	-1864.8
				32460	-2508.67					32460	-945.004		32460	-23.31		32460	-1867
				32480	-2508.56					32480	-945.223		32480	-23.711		32480	-1869.1
				32500	-2508.46					32500	-945.395		32500	-24.147		32500	-1871.3
				32520	-2508.37					32520	-945.523		32520	-24.616		32520	-1873.4
				32540	-2508.31					32540	-945.611		32540	-25.115		32540	-1875.5
				32560	-2508.3					32560	-945.655		32560	-25.639		32560	-1877.6
				32580	-2508.32					32580	-945.661		32580	-26.184		32580	-1879.6
				32600	-2508.4					32600	-945.629		32600	-26.747		32600	-1881.6
				32620	-2508.51					32620	-945.562		32620	-27.326		32620	-1883.5
				32640	-2508.66					32640	-945.462		32640	-27.915		32640	-1885.3
				32660	-2508.82					32660	-945.331		32660	-28.511		32660	-1887.1
				32680	-2508.99					32680	-945.173		32680	-29.111		32680	-1888.8
				32700	-2509.14					32700	-944.992		32700	-29.715		32700	-1890.4
				32720	-2509.26					32720	-944.795		32720	-30.323		32720	-1891.8
				32740	-2509.35					32740	-944.589		32740	-30.933		32740	-1893.2
				32760	-2509.4					32760	-944.377		32760	-31.545		32760	-1894.5
				32780	-2509.41					32780	-944.167		32780	-32.159		32780	-1895.8
				32800	-2509.41					32800	-943.969		32800	-32.777		32800	-1896.9
				32820	-2509.39					32820	-943.788		32820	-33.401		32820	-1898.1
				32840	-2509.37					32840	-943.634		32840	-34.029		32840	-1899.1
				32860	-2509.37					32860	-943.511		32860	-34.661		32860	-1900.2
				32880	-2509.4					32880	-943.427		32880	-35.297		32880	-1901.2
				32900	-2509.46					32900	-943.388		32900	-35.938		32900	-1902.3
				32920	-2509.56					32920	-943.4		32920	-36.581		32920	-1903.3
				32940	-2509.67					32940	-943.468		32940	-37.225		32940	-1904.4
				32960	-2509.8					32960	-943.594		32960	-37.867		32960	-1905.5
				32980	-2509.92					32980	-943.779		32980	-38.505		32980	-1906.6
				33000	-2510					33000	-944.023		33000	-39.138		33000	-1907.6
				33020	-2510.03					33020	-944.323		33020	-39.763		33020	-1908.7
				33040	-2510					33040	-944.676		33040	-40.379		33040	-1909.8
				33060	-2509.87					33060	-945.074		33060	-40.984		33060	-1910.8
				33080	-2509.67					33080	-945.509		33080	-41.574		33080	-1911.7
				33100	-2509.38					33100	-945.977		33100	-42.154		33100	-1912.7
				33120	-2509.01					33120	-946.467		33120	-42.724		33120	-1913.6
				33140	-2508.59					33140	-946.977		33140	-43.287		33140	-1914.4
				33160	-2508.14					33160	-947.497		33160	-43.847		33160	-1915.2
				33180	-2507.67					33180	-948.023		33180	-44.408		33180	-1916
				33200	-2507.22					33200	-948.551		33200	-44.98		33200	-1916.8
				33220	-2506.81					33220	-949.077		33220	-45.57		33220	-1917.5
				33240	-2506.45					33240	-949.599		33240	-46.184		33240	-1918.3
				33260	-2506.16					33260	-950.109		33260	-46.829		33260	-1919
				33280	-2505.95					33280	-950.602		33280	-47.51		33280	-1919.7
				33300	-2505.81					33300	-951.07		33300	-48.231		33300	-1920.4
				33320	-2505.75					33320	-951.501		33320	-48.994		33320	-1921.1
				33340	-2505.76					33340	-951.884		33340	-49.796		33340	-1921.8
				33360	-2505.82					33360	-952.202		33360	-50.631		33360	-1922.4
				33380	-2505.92					33380	-952.436		33380	-51.492		33380	-1923.1
				33400	-2506.06					33400	-952.57		33400	-52.374		33400	-1923.8
				33420	-2506.22					33420	-952.586		33420	-53.267		33420	-1924.5
				33440	-2506.39					33440	-952.47		33440	-54.163		33440	-1925.2
				33460	-2506.54					33460	-952.205		33460	-55.054		33460	-1925.9
				33480	-2506.68					33480	-951.785		33480	-55.935		33480	-1926.6
				33500	-2506.81					33500	-951.206		33500	-56.806		33500	-1927.4
				33520	-2506.92					33520	-950.472		33520	-57.667		33520	-1928.1
				33540	-2507.01					33540	-949.594		33540	-58.52		33540	-1928.8
				33560	-2507.09					33560	-948.584		33560	-59.368		33560	-1929.6
				33580	-2507.16					33580	-947.464		33580	-60.217		33580	-1930.3
				33600	-2507.26					33600	-946.262		33600	-61.073		33600	-1931.1
				33620	-2507.37					33620	-945.005		33620	-61.944		33620	-1931.8
				33640	-2507.53					33640	-943.722		33640	-62.831		33640	-1932.5
				33660	-2507.75					33660	-942.444		33660	-63.735		33660	-1933.1
				33680	-2508.03					33680	-941.198		33680	-64.658		33680	-1933.8
				33700	-2508.4					33700	-940.012		33700	-65.599		33700	-1934.4
				33720	-2508.85					33720	-938.907		33720	-66.556		33720	-1935
				33740	-2509.4					33740	-937.903		33740	-67.523		33740	-1935.5
				33760	-2510.04					33760	-937.01		33760	-68.496		33760	-1936.1
				33780	-2510.76					33780	-936.237		33780	-69.471		33780	-1936.6
				33800	-2511.56					33800	-935.587		33800	-70.446		33800	-1937.1
				33820	-2512.43					33820	-935.061		33820	-71.419		33820	-1937.6
				33840	-2513.34					33840	-934.654		33840	-72.389		33840	-1938.1
				33860	-2514.27					33860	-934.36		33860	-73.355		33860	-1938.7
				33880	-2515.2					33880	-934.17		33880	-74.317		33880	-1939.2
				33900	-2516.1					33900	-934.079		33900	-75.28		33900	-1939.7
				33920	-2516.94					33920	-934.082		33920	-76.243		33920	-1940.3
				33940	-2517.69					33940	-934.172		33940	-77.209		33940	-1940.9
				33960	-2518.33					33960	-934.347		33960	-78.176		33960	-1941.5
				33980	-2518.84					33980	-934.603		33980	-79.143		33980	-1942.1
				34000	-2519.18					34000	-934.943		34000	-80.109		34000	-1942.8
				34020	-2519.35					34020	-935.362		34020	-81.07		34020	-1943.5
				34040	-2519.35					34040	-935.862		34040	-82.024		34040	-1944.2
				34060	-2519.17					34060	-936.436		34060	-82.965		34060	-1944.9
				34080	-2518.85					34080	-937.078		34080	-83.886		34080	-1945.6
				34100	-2518.39					34100	-937.779		34100	-84.787		34100	-1946.3
				34120	-2517.82					34120	-938.531		34120	-85.664		34120	-1947.1
				34140	-2517.19					34140	-939.321		34140	-86.516		34140	-1947.8
				34160	-2516.52					34160	-940.135		34160	-87.341		34160	-1948.5
				34180	-2515.86					34180	-940.961		34180	-88.142		34180	-1949.2
				34200	-2515.23					34200	-941.791		34200	-88.923		34200	-1949.8
				34220	-2514.66					34220	-942.611		34220	-89.69		34220	-1950.5
				34240	-2514.17					34240	-943.417		34240	-90.45		34240	-1951.1
				34260	-2513.77					34260	-944.2		34260	-91.206		34260	-1951.8
				34280	-2513.47					34280	-944.954		34280	-91.965		34280	-1952.4
				34300	-2513.26					34300	-945.677		34300	-92.735		34300	-1953.1
				34320	-2513.13					34320	-946.364		34320	-93.52		34320	-1953.7
				34340	-2513.09					34340	-947.01		34340	-94.324		34340	-1954.4
				34360	-2513.11					34360	-947.609		34360	-95.144		34360	-1955.1
				34380	-2513.2					34380	-948.151		34380	-95.98		34380	-1955.7
				34400	-2513.34					34400	-948.631		34400	-96.832		34400	-1956.4
				34420	-2513.53					34420	-949.042		34420	-97.694		34420	-1957.1
				34440	-2513.77					34440	-949.375		34440	-98.56		34440	-1957.8
				34460	-2514.05					34460	-949.625		34460	-99.425		34460	-1958.5
				34480	-2514.37					34480	-949.785		34480	-100.28		34480	-1959.2
				34500	-2514.74					34500	-949.86		34500	-101.12		34500	-1959.8
				34520	-2515.14					34520	-949.852		34520	-101.95		34520	-1960.4
				34540	-2515.57					34540	-949.769		34540	-102.76		34540	-1961
				34560	-2516.01					34560	-949.624		34560	-103.55		34560	-1961.4
				34580	-2516.46					34580	-949.432		34580	-104.32		34580	-1961.8
				34600	-2516.91					34600	-949.215		34600	-105.08		34600	-1962.1
				34620	-2517.33					34620	-948.992		34620	-105.83		34620	-1962.3
				34640	-2517.73					34640	-948.783		34640	-106.57		34640	-1962.5
				34660	-2518.09					34660	-948.604		34660	-107.31		34660	-1962.6
				34680	-2518.4					34680	-948.47		34680	-108.06		34680	-1962.6
				34700	-2518.67					34700	-948.393		34700	-108.82		34700	-1962.7
				34720	-2518.9					34720	-948.378		34720	-109.6		34720	-1962.7
				34740	-2519.1					34740	-948.428		34740	-110.39		34740	-1962.7
				34760	-2519.28					34760	-948.54		34760	-111.2		34760	-1962.7
				34780	-2519.46					34780	-948.707		34780	-112.03		34780	-1962.8
				34800	-2519.66					34800	-948.924		34800	-112.88		34800	-1962.9
				34820	-2519.89					34820	-949.184		34820	-113.74		34820	-1963.1
				34840	-2520.16					34840	-949.478		34840	-114.62		34840	-1963.3
				34860	-2520.48					34860	-949.797		34860	-115.5		34860	-1963.6
				34880	-2520.86					34880	-950.135		34880	-116.38		34880	-1963.9
				34900	-2521.3					34900	-950.49		34900	-117.25		34900	-1964.3
				34920	-2521.8					34920	-950.857		34920	-118.13		34920	-1964.7
				34940	-2522.33					34940	-951.232		34940	-118.99		34940	-1965.1
				34960	-2522.9					34960	-951.612		34960	-119.84		34960	-1965.4
				34980	-2523.47					34980	-951.993		34980	-120.67		34980	-1965.8
				35000	-2524.03					35000	-952.374		35000	-121.49		35000	-1966.1
				35020	-2524.56					35020	-952.751		35020	-122.29		35020	-1966.4
				35040	-2525.04					35040	-953.118		35040	-123.09		35040	-1966.7
				35060	-2525.47					35060	-953.472		35060	-123.87		35060	-1966.9
				35080	-2525.83					35080	-953.807		35080	-124.65		35080	-1967.1
				35100	-2526.12					35100	-954.125		35100	-125.43		35100	-1967.3
				35120	-2526.34					35120	-954.422		35120	-126.21		35120	-1967.4
				35140	-2526.51					35140	-954.699		35140	-126.99		35140	-1967.5
				35160	-2526.63					35160	-954.958		35160	-127.78		35160	-1967.6
				35180	-2526.7					35180	-955.203		35180	-128.58		35180	-1967.8
				35200	-2526.75					35200	-955.441		35200	-129.39		35200	-1967.9
				35220	-2526.77					35220	-955.68		35220	-130.21		35220	-1968.1
				35240	-2526.76					35240	-955.925		35240	-131.05		35240	-1968.3
				35260	-2526.7					35260	-956.182		35260	-131.89		35260	-1968.5
				35280	-2526.57					35280	-956.451		35280	-132.74		35280	-1968.7
				35300	-2526.33					35300	-956.736		35300	-133.6		35300	-1968.9
				35320	-2525.9					35320	-957.035		35320	-134.47		35320	-1969.2
				35340	-2525.2					35340	-957.341		35340	-135.34		35340	-1969.4
				35360	-2524.09					35360	-957.646		35360	-136.22		35360	-1969.6
				35380	-2522.42					35380	-957.939		35380	-137.09		35380	-1969.8
				35400	-2519.96					35400	-958.212		35400	-137.97		35400	-1970.1
				35420	-2516.48					35420	-958.457		35420	-138.85		35420	-1970.3
				35440	-2511.65					35440	-958.666		35440	-139.73		35440	-1970.4
				35460	-2505.12					35460	-958.837		35460	-140.61		35460	-1970.6
				35480	-2496.48					35480	-958.97		35480	-141.5		35480	-1970.8
				35500	-2485.31					35500	-959.073		35500	-142.39		35500	-1970.9
				35520	-2471.14					35520	-959.155		35520	-143.29		35520	-1971.1
				35540	-2453.52					35540	-959.231		35540	-144.2		35540	-1971.3
				35560	-2432.01					35560	-959.313		35560	-145.12		35560	-1971.5
				35580	-2406.24					35580	-959.415		35580	-146.05		35580	-1971.7
				35600	-2375.91					35600	-959.551		35600	-146.99		35600	-1971.9
				35620	-2340.82					35620	-959.732		35620	-147.95		35620	-1972.1
				35640	-2300.92					35640	-959.959		35640	-148.91		35640	-1972.4
				35660	-2256.29					35660	-960.232		35660	-149.87		35660	-1972.7
				35680	-2207.16					35680	-960.545		35680	-150.83		35680	-1973.1
				35700	-2153.92					35700	-960.888		35700	-151.78		35700	-1973.4
				35720	-2097.08					35720	-961.247		35720	-152.71		35720	-1973.8
				35740	-2037.24					35740	-961.605		35740	-153.63		35740	-1974.2
				35760	-1975.11					35760	-961.946		35760	-154.53		35760	-1974.5
				35780	-1911.41					35780	-962.253		35780	-155.41		35780	-1974.8
				35800	-1846.86					35800	-962.517		35800	-156.28		35800	-1975.1
				35820	-1782.17					35820	-962.73		35820	-157.12		35820	-1975.4
				35840	-1717.97					35840	-962.888		35840	-157.96		35840	-1975.7
				35860	-1654.81					35860	-962.995		35860	-158.79		35860	-1975.9
				35880	-1593.13					35880	-963.055		35880	-159.62		35880	-1976.1
				35900	-1533.28					35900	-963.084		35900	-160.46		35900	-1976.3
				35920	-1475.53					35920	-963.093		35920	-161.31		35920	-1976.5
				35940	-1420.03					35940	-963.095		35940	-162.17		35940	-1976.7
				35960	-1366.88					35960	-963.101		35960	-163.05		35960	-1976.9
				35980	-1316.12					35980	-963.124		35980	-163.93		35980	-1977.2
				36000	-1267.73					36000	-963.174		36000	-164.83		36000	-1977.5
				36020	-1221.7					36020	-963.253		36020	-165.73		36020	-1977.8
				36040	-1177.98					36040	-963.363		36040	-166.63		36040	-1978.1
				36060	-1136.5					36060	-963.499		36060	-167.53		36060	-1978.4
				36080	-1097.22					36080	-963.654		36080	-168.42		36080	-1978.8
				36100	-1060.07					36100	-963.822		36100	-169.3		36100	-1979.1
				36120	-1025					36120	-963.991		36120	-170.17		36120	-1979.3
				36140	-991.918					36140	-964.149		36140	-171.02		36140	-1979.5
				36160	-960.764					36160	-964.286		36160	-171.85		36160	-1979.7
				36180	-931.451					36180	-964.39		36180	-172.67		36180	-1979.9
				36200	-903.888					36200	-964.457		36200	-173.46		36200	-1980
				36220	-877.976					36220	-964.479		36220	-174.24		36220	-1980.1
				36240	-853.608					36240	-964.456		36240	-175		36240	-1980.1
				36260	-830.68					36260	-964.387		36260	-175.74		36260	-1980.2
				36280	-809.086					36280	-964.278		36280	-176.47		36280	-1980.2
				36300	-788.725					36300	-964.141		36300	-177.17		36300	-1980.3
				36320	-769.497					36320	-963.99		36320	-177.85		36320	-1980.3
				36340	-751.314					36340	-963.841		36340	-178.52		36340	-1980.4
				36360	-734.095					36360	-963.716		36360	-179.17		36360	-1980.4
				36380	-717.771					36380	-963.635		36380	-179.8		36380	-1980.5
				36400	-702.28					36400	-963.623		36400	-180.41		36400	-1980.6
				36420	-687.57					36420	-963.699		36420	-181.01		36420	-1980.7
				36440	-673.593					36440	-963.879		36440	-181.59		36440	-1980.9
				36460	-660.31					36460	-964.177		36460	-182.15		36460	-1981
				36480	-647.686					36480	-964.597		36480	-182.7		36480	-1981.2
				36500	-635.688					36500	-965.143		36500	-183.23		36500	-1981.4
				36520	-624.285					36520	-965.807		36520	-183.75		36520	-1981.6
				36540	-613.445					36540	-966.58		36540	-184.26		36540	-1981.8
				36560	-603.135					36560	-967.446		36560	-184.77		36560	-1982.1
				36580	-593.323					36580	-968.383		36580	-185.28		36580	-1982.3
				36600	-583.974					36600	-969.377		36600	-185.79		36600	-1982.5
				36620	-575.05					36620	-970.404		36620	-186.31		36620	-1982.8
				36640	-566.514					36640	-971.441		36640	-186.84		36640	-1983
				36660	-558.329					36660	-972.468		36660	-187.39		36660	-1983.2
				36680	-550.46					36680	-973.466		36680	-187.94		36680	-1983.5
				36700	-542.874					36700	-974.419		36700	-188.51		36700	-1983.7
				36720	-535.54					36720	-975.31		36720	-189.09		36720	-1983.9
				36740	-528.432					36740	-976.124		36740	-189.68		36740	-1984.1
				36760	-521.528					36760	-976.849		36760	-190.26		36760	-1984.3
				36780	-514.814					36780	-977.475		36780	-190.84		36780	-1984.5
				36800	-508.278					36800	-977.996		36800	-191.42		36800	-1984.6
				36820	-501.913					36820	-978.41		36820	-191.99		36820	-1984.7
				36840	-495.715					36840	-978.717		36840	-192.56		36840	-1984.8
				36860	-489.686					36860	-978.921		36860	-193.13		36860	-1984.9
				36880	-483.83					36880	-979.031		36880	-193.7		36880	-1984.9
				36900	-478.153					36900	-979.062		36900	-194.29		36900	-1985
				36920	-472.659					36920	-979.031		36920	-194.9		36920	-1985
				36940	-467.352					36940	-978.954		36940	-195.53		36940	-1985
				36960	-462.236					36960	-978.851		36960	-196.19		36960	-1985.1
				36980	-457.312					36980	-978.741		36980	-196.89		36980	-1985.2
				37000	-452.579					37000	-978.643		37000	-197.61		37000	-1985.3
				37020	-448.032					37020	-978.572		37020	-198.36		37020	-1985.4
				37040	-443.661					37040	-978.537		37040	-199.13		37040	-1985.6
				37060	-439.453					37060	-978.547		37060	-199.92		37060	-1985.9
				37080	-435.399					37080	-978.604		37080	-200.72		37080	-1986.1
				37100	-431.484					37100	-978.709		37100	-201.52		37100	-1986.5
				37120	-427.691					37120	-978.854		37120	-202.32		37120	-1986.8
				37140	-424.007					37140	-979.031		37140	-203.11		37140	-1987.2
				37160	-420.418					37160	-979.228		37160	-203.88		37160	-1987.6
				37180	-416.915					37180	-979.432		37180	-204.63		37180	-1988
				37200	-413.489					37200	-979.634		37200	-205.37		37200	-1988.5
				37220	-410.132					37220	-979.821		37220	-206.08		37220	-1988.9
				37240	-406.84					37240	-979.98		37240	-206.78		37240	-1989.4
				37260	-403.607					37260	-980.103		37260	-207.47		37260	-1989.8
				37280	-400.434					37280	-980.18		37280	-208.14		37280	-1990.2
				37300	-397.319					37300	-980.205		37300	-208.81		37300	-1990.6
				37320	-394.262					37320	-980.173		37320	-209.48		37320	-1991
				37340	-391.261					37340	-980.076		37340	-210.16		37340	-1991.3
				37360	-388.319					37360	-979.913		37360	-210.83		37360	-1991.6
				37380	-385.439					37380	-979.68		37380	-211.52		37380	-1991.8
				37400	-382.623					37400	-979.377		37400	-212.22		37400	-1992.1
				37420	-379.873					37420	-979.009		37420	-212.92		37420	-1992.2
				37440	-377.192					37440	-978.577		37440	-213.63		37440	-1992.4
				37460	-374.584					37460	-978.089		37460	-214.34		37460	-1992.5
				37480	-372.054					37480	-977.556		37480	-215.04		37480	-1992.6
				37500	-369.606					37500	-976.992		37500	-215.73		37500	-1992.7
				37520	-367.24					37520	-976.416		37520	-216.4		37520	-1992.8
				37540	-364.958					37540	-975.844		37540	-217.05		37540	-1992.9
				37560	-362.758					37560	-975.293		37560	-217.67		37560	-1992.9
				37580	-360.64					37580	-974.781		37580	-218.26		37580	-1993
				37600	-358.6					37600	-974.323		37600	-218.82		37600	-1993.1
				37620	-356.632					37620	-973.934		37620	-219.34		37620	-1993.2
				37640	-354.73					37640	-973.618		37640	-219.84		37640	-1993.3
				37660	-352.884					37660	-973.381		37660	-220.3		37660	-1993.5
				37680	-351.087					37680	-973.223		37680	-220.74		37680	-1993.6
				37700	-349.329					37700	-973.141		37700	-221.17		37700	-1993.8
				37720	-347.601					37720	-973.129		37720	-221.58		37720	-1994
				37740	-345.89					37740	-973.177		37740	-221.99		37740	-1994.1
				37760	-344.185					37760	-973.279		37760	-222.4		37760	-1994.3
				37780	-342.48					37780	-973.424		37780	-222.82		37780	-1994.5
				37800	-340.764					37800	-973.605		37800	-223.24		37800	-1994.8
				37820	-339.03					37820	-973.818		37820	-223.68		37820	-1995
				37840	-337.269					37840	-974.056		37840	-224.12		37840	-1995.2
				37860	-335.477					37860	-974.314		37860	-224.58		37860	-1995.4
				37880	-333.654					37880	-974.588		37880	-225.05		37880	-1995.7
				37900	-331.798					37900	-974.877		37900	-225.53		37900	-1995.9
				37920	-329.911					37920	-975.177		37920	-226.02		37920	-1996.1
				37940	-327.994					37940	-975.479		37940	-226.52		37940	-1996.3
				37960	-326.052					37960	-975.777		37960	-227.02		37960	-1996.5
				37980	-324.092					37980	-976.064		37980	-227.53		37980	-1996.6
				38000	-322.121					38000	-976.328		38000	-228.06		38000	-1996.7
				38020	-320.144					38020	-976.563		38020	-228.6		38020	-1996.8
				38040	-318.167					38040	-976.757		38040	-229.17		38040	-1996.9
				38060	-316.196					38060	-976.9		38060	-229.76		38060	-1997
				38080	-314.241					38080	-976.988		38080	-230.38		38080	-1997.1
				38100	-312.307					38100	-977.018		38100	-231.04		38100	-1997.2
				38120	-310.398					38120	-976.988		38120	-231.73		38120	-1997.3
				38140	-308.522					38140	-976.9		38140	-232.46		38140	-1997.3
				38160	-306.683					38160	-976.76		38160	-233.23		38160	-1997.4
				38180	-304.889					38180	-976.574		38180	-234.02		38180	-1997.6
				38200	-303.145					38200	-976.357		38200	-234.84		38200	-1997.7
				38220	-301.455					38220	-976.121		38220	-235.67		38220	-1997.8
				38240	-299.826					38240	-975.879		38240	-236.5		38240	-1998
				38260	-298.258					38260	-975.651		38260	-237.32		38260	-1998.1
				38280	-296.759					38280	-975.45		38280	-238.13		38280	-1998.2
				38300	-295.329					38300	-975.297		38300	-238.91		38300	-1998.4
				38320	-293.968					38320	-975.205		38320	-239.66		38320	-1998.5
				38340	-292.674					38340	-975.181		38340	-240.38		38340	-1998.6
				38360	-291.444					38360	-975.23		38360	-241.06		38360	-1998.7
				38380	-290.276					38380	-975.352		38380	-241.7		38380	-1998.8
				38400	-289.163					38400	-975.541		38400	-242.31		38400	-1998.8
				38420	-288.102					38420	-975.782		38420	-242.89		38420	-1998.9
				38440	-287.085					38440	-976.056		38440	-243.44		38440	-1998.9
				38460	-286.108					38460	-976.341		38460	-243.98		38460	-1999
				38480	-285.171					38480	-976.617		38480	-244.5		38480	-1999.1
				38500	-284.272					38500	-976.861		38500	-245.01		38500	-1999.1
				38520	-283.413					38520	-977.061		38520	-245.52		38520	-1999.2
				38540	-282.597					38540	-977.201		38540	-246.03		38540	-1999.3
				38560	-281.827					38560	-977.277		38560	-246.54		38560	-1999.4
				38580	-281.114					38580	-977.293		38580	-247.06		38580	-1999.5
				38600	-280.464					38600	-977.256		38600	-247.58		38600	-1999.6
				38620	-279.882					38620	-977.18		38620	-248.11		38620	-1999.6
				38640	-279.374					38640	-977.077		38640	-248.64		38640	-1999.7
				38660	-278.941					38660	-976.963		38660	-249.18		38660	-1999.8
				38680	-278.585					38680	-976.852		38680	-249.71		38680	-1999.9
				38700	-278.303					38700	-976.753		38700	-250.24		38700	-1999.9
				38720	-278.086					38720	-976.672		38720	-250.77		38720	-2000
				38740	-277.924					38740	-976.61		38740	-251.28		38740	-2000
				38760	-277.803					38760	-976.563		38760	-251.78		38760	-2000.1
				38780	-277.711					38780	-976.527		38780	-252.25		38780	-2000.1
				38800	-277.63					38800	-976.494		38800	-252.71		38800	-2000.2
				38820	-277.545					38820	-976.463		38820	-253.14		38820	-2000.2
				38840	-277.438					38840	-976.428		38840	-253.55		38840	-2000.3
				38860	-277.294					38860	-976.388		38860	-253.94		38860	-2000.4
				38880	-277.104					38880	-976.346		38880	-254.32		38880	-2000.5
				38900	-276.858					38900	-976.313		38900	-254.7		38900	-2000.6
				38920	-276.546					38920	-976.297		38920	-255.08		38920	-2000.8
				38940	-276.164					38940	-976.308		38940	-255.49		38940	-2000.9
				38960	-275.71					38960	-976.355		38960	-255.91		38960	-2001.1
				38980	-275.184					38980	-976.448		38980	-256.37		38980	-2001.2
				39000	-274.59					39000	-976.592		39000	-256.86		39000	-2001.4
				39020	-273.93					39020	-976.79		39020	-257.38		39020	-2001.6
				39040	-273.209					39040	-977.036		39040	-257.95		39040	-2001.8
				39060	-272.433					39060	-977.322		39060	-258.55		39060	-2001.9
				39080	-271.614					39080	-977.638		39080	-259.18		39080	-2002.2
				39100	-270.76					39100	-977.968		39100	-259.84		39100	-2002.4
				39120	-269.882					39120	-978.298		39120	-260.5		39120	-2002.6
				39140	-268.99					39140	-978.605		39140	-261.18		39140	-2002.8
				39160	-268.097					39160	-978.876		39160	-261.85		39160	-2003.1
				39180	-267.217					39180	-979.095		39180	-262.51		39180	-2003.3
				39200	-266.362					39200	-979.252		39200	-263.15		39200	-2003.6
				39220	-265.541					39220	-979.342		39220	-263.77		39220	-2003.9
				39240	-264.763					39240	-979.361		39240	-264.38		39240	-2004.2
				39260	-264.034					39260	-979.313		39260	-264.95		39260	-2004.5
				39280	-263.36					39280	-979.209		39280	-265.51		39280	-2004.9
				39300	-262.743					39300	-979.06		39300	-266.06		39300	-2005.2
				39320	-262.179					39320	-978.884		39320	-266.59		39320	-2005.6
				39340	-261.664					39340	-978.695		39340	-267.11		39340	-2006
				39360	-261.191					39360	-978.514		39360	-267.64		39360	-2006.4
				39380	-260.755					39380	-978.355		39380	-268.16		39380	-2006.7
				39400	-260.346					39400	-978.228		39400	-268.7		39400	-2007.1
				39420	-259.954					39420	-978.142		39420	-269.24		39420	-2007.4
				39440	-259.572					39440	-978.094		39440	-269.81		39440	-2007.8
				39460	-259.191					39460	-978.08		39460	-270.38		39460	-2008.1
				39480	-258.807					39480	-978.091		39480	-270.97		39480	-2008.4
				39500	-258.416					39500	-978.114		39500	-271.58		39500	-2008.6
				39520	-258.015					39520	-978.137		39520	-272.2		39520	-2008.9
				39540	-257.6					39540	-978.144		39540	-272.83		39540	-2009.1
				39560	-257.174					39560	-978.124		39560	-273.47		39560	-2009.3
				39580	-256.739					39580	-978.072		39580	-274.11		39580	-2009.5
				39600	-256.3					39600	-977.982		39600	-274.75		39600	-2009.6
				39620	-255.86					39620	-977.86		39620	-275.37		39620	-2009.8
				39640	-255.423					39640	-977.71		39640	-276		39640	-2009.9
				39660	-254.995					39660	-977.54		39660	-276.6		39660	-2010.1
				39680	-254.582					39680	-977.363		39680	-277.19		39680	-2010.2
				39700	-254.191					39700	-977.193		39700	-277.77		39700	-2010.4
				39720	-253.824					39720	-977.041		39720	-278.33		39720	-2010.5
				39740	-253.484					39740	-976.917		39740	-278.88		39740	-2010.7
				39760	-253.173					39760	-976.827		39760	-279.41		39760	-2010.9
				39780	-252.892					39780	-976.776		39780	-279.93		39780	-2011.1
				39800	-252.642					39800	-976.765		39800	-280.44		39800	-2011.3
				39820	-252.419					39820	-976.792		39820	-280.95		39820	-2011.4
				39840	-252.222					39840	-976.852		39840	-281.45		39840	-2011.6
				39860	-252.046					39860	-976.934		39860	-281.95		39860	-2011.8
				39880	-251.89					39880	-977.033		39880	-282.45		39880	-2011.9
				39900	-251.75					39900	-977.139		39900	-282.94		39900	-2012
				39920	-251.624					39920	-977.242		39920	-283.44		39920	-2012.1
				39940	-251.505					39940	-977.331		39940	-283.95		39940	-2012.2
[truncated: 16,278 more rows]

## Sheet: Supp_Fig_2
Figure 2c						Figure 2d				Figure 2e				Figure 2f				Figure 2i
						ms	nA			Time (ms)	Current (nA)			Time (ms)	Current (nA)
						0	-84.2645			0	-333.97			0	-411.13
						20	-83.8915			20	-333.93			20	-411.24
						40	-83.5028			40	-333.89			40	-411.35
						60	-83.1084			60	-333.82			60	-411.46
						80	-82.7214			80	-333.75			80	-411.58
						100	-82.3514			100	-333.66			100	-411.69
						120	-82.0067			120	-333.56			120	-411.81
						140	-81.6965			140	-333.46			140	-411.92
						160	-81.423			160	-333.35			160	-412.03
						180	-81.1883			180	-333.25			180	-412.13
						200	-80.988			200	-333.15			200	-412.22
						220	-80.8139			220	-333.07			220	-412.31
						240	-80.6596			240	-333.02			240	-412.38
						260	-80.5143			260	-332.98			260	-412.44
						280	-80.3689			280	-332.98			280	-412.49
						300	-80.2154			300	-333.01			300	-412.52
						320	-80.0428			320	-333.07			320	-412.53
						340	-79.8474			340	-333.16			340	-412.52
						360	-79.6214			360	-333.27			360	-412.5
						380	-79.3649			380	-333.41			380	-412.47
						400	-79.0739			400	-333.57			400	-412.43
						420	-78.7471			420	-333.73			420	-412.38
						440	-78.3882			440	-333.89			440	-412.33
						460	-77.9968			460	-334.04			460	-412.27
						480	-77.5776			480	-334.18			480	-412.21
						500	-77.135			500	-334.29			500	-412.14
						520	-76.6722			520	-334.37			520	-412.06
						540	-76.1959			540	-334.43			540	-411.99
						560	-75.712			560	-334.47			560	-411.92
						580	-75.2265			580	-334.48			580	-411.84
						600	-74.7428			600	-334.47			600	-411.74
						620	-74.2648			620	-334.44			620	-411.63
						640	-73.797			640	-334.4			640	-411.5
						660	-73.3401			660	-334.36			660	-411.34
						680	-72.8966			680	-334.31			680	-411.17
						700	-72.4651			700	-334.27			700	-410.96
						720	-72.0457			720	-334.22			720	-410.74
						740	-71.6403			740	-334.18			740	-410.49
						760	-71.2484			760	-334.13			760	-410.23
						780	-70.8729			780	-334.07			780	-409.97
						800	-70.5175			800	-334.01			800	-409.71
						820	-70.1834			820	-333.94			820	-409.47
						840	-69.8759			840	-333.85			840	-409.25
						860	-69.5977			860	-333.74			860	-409.07
						880	-69.3543			880	-333.62			880	-408.92
						900	-69.147			900	-333.48			900	-408.83
						920	-68.9753			920	-333.33			920	-408.78
						940	-68.8396			940	-333.17			940	-408.77
						960	-68.7366			960	-333.01			960	-408.82
						980	-68.6643			980	-332.85			980	-408.9
						1000	-68.6155			1000	-332.69			1000	-409.01
						1020	-68.584			1020	-332.55			1020	-409.14
						1040	-68.5639			1040	-332.42			1040	-409.29
						1060	-68.5475			1060	-332.3			1060	-409.43
						1080	-68.5314			1080	-332.21			1080	-409.57
						1100	-68.5089			1100	-332.14			1100	-409.68
						1120	-68.475			1120	-332.09			1120	-409.77
						1140	-68.4288			1140	-332.06			1140	-409.82
						1160	-68.3678			1160	-332.06			1160	-409.84
						1180	-68.2952			1180	-332.07			1180	-409.83
						1200	-68.2112			1200	-332.11			1200	-409.78
						1220	-68.1166			1220	-332.17			1220	-409.71
						1240	-68.0167			1240	-332.24			1240	-409.62
						1260	-67.9141			1260	-332.33			1260	-409.52
						1280	-67.8123			1280	-332.42			1280	-409.42
						1300	-67.7108			1300	-332.53			1300	-409.32
						1320	-67.609			1320	-332.64			1320	-409.25
						1340	-67.503			1340	-332.75			1340	-409.19
						1360	-67.3881			1360	-332.85			1360	-409.15
						1380	-67.2581			1380	-332.95			1380	-409.14
						1400	-67.1036			1400	-333.04			1400	-409.15
						1420	-66.9138			1420	-333.12			1420	-409.17
						1440	-66.6801			1440	-333.18			1440	-409.21
						1460	-66.3947			1460	-333.23			1460	-409.25
						1480	-66.054			1480	-333.27			1480	-409.28
						1500	-65.6553			1500	-333.29			1500	-409.3
						1520	-65.2002			1520	-333.3			1520	-409.31
						1540	-64.6967			1540	-333.3			1540	-409.29
						1560	-64.1552			1560	-333.29			1560	-409.26
						1580	-63.5945			1580	-333.27			1580	-409.21
						1600	-63.0309			1600	-333.24			1600	-409.15
						1620	-62.4836			1620	-333.2			1620	-409.07
						1640	-61.9751			1640	-333.14			1640	-409
						1660	-61.5226			1660	-333.07			1660	-408.94
						1680	-61.1441			1680	-332.98			1680	-408.88
						1700	-60.8472			1700	-332.87			1700	-408.85
						1720	-60.6398			1720	-332.74			1720	-408.83
						1740	-60.5196			1740	-332.59			1740	-408.84
						1760	-60.481			1760	-332.42			1760	-408.87
						1780	-60.5137			1780	-332.25			1780	-408.92
						1800	-60.6026			1800	-332.07			1800	-408.98
						1820	-60.7286			1820	-331.88			1820	-409.06
						1840	-60.8735			1840	-331.7			1840	-409.14
						1860	-61.0203			1860	-331.52			1860	-409.23
						1880	-61.1562			1880	-331.36			1880	-409.33
						1900	-61.2674			1900	-331.23			1900	-409.42
						1920	-61.3456			1920	-331.11			1920	-409.5
						1940	-61.3877			1940	-331.03			1940	-409.58
						1960	-61.3937			1960	-330.97			1960	-409.65
						1980	-61.3704			1980	-330.94			1980	-409.7
						2000	-61.3217			2000	-330.95			2000	-409.72
						2020	-61.257			2020	-330.99			2020	-409.73
						2040	-61.1861			2040	-331.05			2040	-409.72
						2060	-61.1164			2060	-331.14			2060	-409.68
						2080	-61.0579			2080	-331.26			2080	-409.62
						2100	-61.0132			2100	-331.4			2100	-409.54
						2120	-60.9815			2120	-331.56			2120	-409.46
						2140	-60.963			2140	-331.73			2140	-409.37
						2160	-60.9499			2160	-331.92			2160	-409.28
						2180	-60.9369			2180	-332.12			2180	-409.2
						2200	-60.9135			2200	-332.33			2200	-409.14
						2220	-60.8683			2220	-332.54			2220	-409.09
						2240	-60.794			2240	-332.74			2240	-409.07
						2260	-60.6856			2260	-332.93			2260	-409.06
						2280	-60.5428			2280	-333.11			2280	-409.07
						2300	-60.3687			2300	-333.26			2300	-409.09
						2320	-60.1699			2320	-333.39			2320	-409.11
						2340	-59.9611			2340	-333.48			2340	-409.14
						2360	-59.7561			2360	-333.54			2360	-409.18
						2380	-59.5747			2380	-333.57			2380	-409.21
						2400	-59.4329			2400	-333.57			2400	-409.25
						2420	-59.3424			2420	-333.55			2420	-409.28
						2440	-59.3147			2440	-333.51			2440	-409.32
						2460	-59.3542			2460	-333.46			2460	-409.36
						2480	-59.4604			2480	-333.42			2480	-409.4
						2500	-59.6237			2500	-333.38			2500	-409.45
						2520	-59.8315			2520	-333.36			2520	-409.49
						2540	-60.0691			2540	-333.37			2540	-409.53
						2560	-60.3162			2560	-333.4			2560	-409.56
						2580	-60.5578			2580	-333.46			2580	-409.57
						2600	-60.7777			2600	-333.55			2600	-409.56
						2620	-60.9615			2620	-333.66			2620	-409.53
						2640	-61.1034			2640	-333.78			2640	-409.46
						2660	-61.1984			2660	-333.92			2660	-409.35
						2680	-61.25			2680	-334.05			2680	-409.21
						2700	-61.2631			2700	-334.17			2700	-409.03
						2720	-61.244			2720	-334.28			2720	-408.81
						2740	-61.206			2740	-334.36			2740	-408.56
						2760	-61.157			2760	-334.43			2760	-408.27
						2780	-61.1112			2780	-334.47			2780	-407.96
						2800	-61.075			2800	-334.5			2800	-407.64
						2820	-61.0561			2820	-334.52			2820	-407.29
						2840	-61.0614			2840	-334.55			2840	-406.94
						2860	-61.0924			2860	-334.59			2860	-406.59
						2880	-61.1532			2880	-334.65			2880	-406.24
						2900	-61.241			2900	-334.74			2900	-405.91
						2920	-61.3514			2920	-334.86			2920	-405.59
						2940	-61.4827			2940	-335			2940	-405.3
						2960	-61.6272			2960	-335.18			2960	-405.04
						2980	-61.7818			2980	-335.36			2980	-404.82
						3000	-61.9384			3000	-335.56			3000	-404.63
						3020	-62.0872			3020	-335.75			3020	-404.49
						3040	-62.2222			3040	-335.93			3040	-404.39
						3060	-62.3331			3060	-336.08			3060	-404.34
						3080	-62.4161			3080	-336.19			3080	-404.33
						3100	-62.4603			3100	-336.26			3100	-404.36
						3120	-62.4591			3120	-336.28			3120	-404.43
						3140	-62.4092			3140	-336.25			3140	-404.53
						3160	-62.308			3160	-336.18			3160	-404.66
						3180	-62.1569			3180	-336.06			3180	-404.81
						3200	-61.9566			3200	-335.91			3200	-404.97
						3220	-61.7125			3220	-335.74			3220	-405.15
						3240	-61.4321			3240	-335.55			3240	-405.34
						3260	-61.1237			3260	-335.35			3260	-405.52
						3280	-60.7978			3280	-335.16			3280	-405.69
						3300	-60.4601			3300	-334.97			3300	-405.85
						3320	-60.1178			3320	-334.81			3320	-406
						3340	-59.7746			3340	-334.67			3340	-406.11
						3360	-59.4333			3360	-334.55			3360	-406.2
						3380	-59.0951			3380	-334.47			3380	-406.24
						3400	-58.7566			3400	-334.4			3400	-406.25
						3420	-58.414			3420	-334.37			3420	-406.22
						3440	-58.0642			3440	-334.35			3440	-406.15
						3460	-57.7028			3460	-334.36			3460	-406.05
						3480	-57.3305			3480	-334.37			3480	-405.92
						3500	-56.9442			3500	-334.4			3500	-405.77
						3520	-56.5452			3520	-334.44			3520	-405.61
						3540	-56.1372			3540	-334.49			3540	-405.46
						3560	-55.7247			3560	-334.55			3560	-405.32
						3580	-55.3171			3580	-334.62			3580	-405.2
						3600	-54.9211			3600	-334.69			3600	-405.11
						3620	-54.5454			3620	-334.76			3620	-405.05
						3640	-54.1987			3640	-334.84			3640	-405.03
						3660	-53.8888			3660	-334.91			3660	-405.02
						3680	-53.6266			3680	-334.97			3680	-405.04
						3700	-53.4165			3700	-335.02			3700	-405.06
						3720	-53.2609			3720	-335.06			3720	-405.07
						3740	-53.1621			3740	-335.08			3740	-405.07
						3760	-53.1186			3760	-335.09			3760	-405.03
						3780	-53.1283			3780	-335.08			3780	-404.96
						3800	-53.1861			3800	-335.05			3800	-404.84
						3820	-53.2828			3820	-335.02			3820	-404.68
						3840	-53.4131			3840	-334.98			3840	-404.47
						3860	-53.5671			3860	-334.94			3860	-404.21
						3880	-53.7417			3880	-334.91			3880	-403.92
						3900	-53.9312			3900	-334.88			3900	-403.61
						3920	-54.1298			3920	-334.86			3920	-403.28
						3940	-54.3376			3940	-334.85			3940	-402.94
						3960	-54.5537			3960	-334.86			3960	-402.61
						3980	-54.7814			3980	-334.89			3980	-402.29
						4000	-55.0201			4000	-334.94			4000	-401.98
						4020	-55.2695			4020	-335.01			4020	-401.7
						4040	-55.5286			4040	-335.1			4040	-401.44
						4060	-55.7954			4060	-335.21			4060	-401.2
						4080	-56.0666			4080	-335.35			4080	-400.97
						4100	-56.3348			4100	-335.51			4100	-400.76
						4120	-56.5911			4120	-335.69			4120	-400.56
						4140	-56.8296			4140	-335.89			4140	-400.36
						4160	-57.0406			4160	-336.11			4160	-400.17
						4180	-57.2191			4180	-336.34			4180	-399.99
						4200	-57.3588			4200	-336.57			4200	-399.81
						4220	-57.4544			4220	-336.79			4220	-399.64
						4240	-57.5079			4240	-336.99			4240	-399.49
						4260	-57.5197			4260	-337.18			4260	-399.35
						4280	-57.4948			4280	-337.33			4280	-399.23
						4300	-57.4378			4300	-337.45			4300	-399.13
						4320	-57.3551			4320	-337.54			4320	-399.06
						4340	-57.2548			4340	-337.59			4340	-399.01
						4360	-57.1426			4360	-337.6			4360	-398.98
						4380	-57.0273			4380	-337.59			4380	-398.97
						4400	-56.9129			4400	-337.54			4400	-398.97
						4420	-56.8017			4420	-337.48			4420	-398.98
						4440	-56.6964			4440	-337.41			4440	-398.99
						4460	-56.5949			4460	-337.32			4460	-399
						4480	-56.4962			4480	-337.23			4480	-398.99
						4500	-56.3963			4500	-337.14			4500	-398.97
						4520	-56.2884			4520	-337.04			4520	-398.93
						4540	-56.167			4540	-336.94			4540	-398.88
						4560	-56.0271			4560	-336.85			4560	-398.8
						4580	-55.8658			4580	-336.75			4580	-398.71
						4600	-55.6801			4600	-336.65			4600	-398.61
						4620	-55.4685			4620	-336.55			4620	-398.5
						4640	-55.236			4640	-336.45			4640	-398.39
						4660	-54.9887			4660	-336.35			4660	-398.29
						4680	-54.7358			4680	-336.25			4680	-398.2
						4700	-54.488			4700	-336.16			4700	-398.13
						4720	-54.2563			4720	-336.09			4720	-398.08
						4740	-54.0533			4740	-336.03			4740	-398.06
						4760	-53.8894			4760	-335.99			4760	-398.06
						4780	-53.7749			4780	-335.98			4780	-398.09
						4800	-53.7127			4800	-335.99			4800	-398.13
						4820	-53.7043			4820	-336.02			4820	-398.2
						4840	-53.7514			4840	-336.08			4840	-398.28
						4860	-53.8437			4860	-336.15			4860	-398.37
						4880	-53.9761			4880	-336.23			4880	-398.46
						4900	-54.1374			4900	-336.32			4900	-398.56
						4920	-54.3161			4920	-336.4			4920	-398.66
						4940	-54.5032			4940	-336.48			4940	-398.77
						4960	-54.6879			4960	-336.54			4960	-398.88
						4980	-54.8646			4980	-336.58			4980	-398.99
						5000	-55.027			5000	-336.6			5000	-399.11
						5020	-55.1694			5020	-336.61			5020	-399.24
						5040	-55.2902			5040	-336.6			5040	-399.37
						5060	-55.387			5060	-336.58			5060	-399.5
						5080	-55.4622			5080	-336.56			5080	-399.63
						5100	-55.5133			5100	-336.54			5100	-399.76
						5120	-55.539			5120	-336.53			5120	-399.88
						5140	-55.5393			5140	-336.54			5140	-399.98
						5160	-55.5133			5160	-336.56			5160	-400.06
						5180	-55.4609			5180	-336.61			5180	-400.11
						5200	-55.3807			5200	-336.68			5200	-400.13
						5220	-55.2729			5220	-336.78			5220	-400.11
						5240	-55.138			5240	-336.9			5240	-400.04
						5260	-54.9803			5260	-337.05			5260	-399.93
						5280	-54.8047			5280	-337.21			5280	-399.79
						5300	-54.6178			5300	-337.39			5300	-399.61
						5320	-54.4274			5320	-337.57			5320	-399.4
						5340	-54.2446			5340	-337.76			5340	-399.16
						5360	-54.0816			5360	-337.95			5360	-398.92
						5380	-53.9515			5380	-338.14			5380	-398.66
						5400	-53.8663			5400	-338.32			5400	-398.41
						5420	-53.8377			5420	-338.48			5420	-398.17
						5440	-53.8736			5440	-338.63			5440	-397.94
						5460	-53.9813			5460	-338.76			5460	-397.73
						5480	-54.1651			5480	-338.86			5480	-397.54
						5500	-54.4221			5500	-338.93			5500	-397.39
						5520	-54.7459			5520	-338.98			5520	-397.26
						5540	-55.1244			5540	-339			5540	-397.16
						5560	-55.5437			5560	-339			5560	-397.09
						5580	-55.9868			5580	-338.97			5580	-397.04
						5600	-56.4299			5600	-338.92			5600	-397.02
						5620	-56.8501			5620	-338.86			5620	-397.03
						5640	-57.2252			5640	-338.77			5640	-397.04
						5660	-57.5347			5660	-338.68			5660	-397.06
						5680	-57.7624			5680	-338.58			5680	-397.08
						5700	-57.8947			5700	-338.48			5700	-397.09
						5720	-57.9266			5720	-338.39			5720	-397.09
						5740	-57.8586			5740	-338.3			5740	-397.07
						5760	-57.6997			5760	-338.22			5760	-397.03
						5780	-57.4651			5780	-338.16			5780	-396.96
						5800	-57.1726			5800	-338.13			5800	-396.88
						5820	-56.8452			5820	-338.11			5820	-396.77
						5840	-56.5075			5840	-338.13			5840	-396.65
						5860	-56.1832			5860	-338.17			5860	-396.53
						5880	-55.8934			5880	-338.24			5880	-396.4
						5900	-55.6572			5900	-338.34			5900	-396.28
						5920	-55.4854			5920	-338.45			5920	-396.16
						5940	-55.384			5940	-338.57			5940	-396.06
						5960	-55.3525			5960	-338.68			5960	-395.96
						5980	-55.3871			5980	-338.79			5980	-395.87
						6000	-55.4778			6000	-338.88			6000	-395.79
						6020	-55.6097			6020	-338.94			6020	-395.7
						6040	-55.7649			6040	-338.96			6040	-395.61
						6060	-55.9254			6060	-338.95			6060	-395.51
						6080	-56.075			6080	-338.89			6080	-395.4
						6100	-56.1961			6100	-338.79			6100	-395.27
						6120	-56.2744			6120	-338.66			6120	-395.13
						6140	-56.2989			6140	-338.51			6140	-394.98
						6160	-56.2643			6160	-338.34			6160	-394.81
						6180	-56.17			6180	-338.16			6180	-394.63
						6200	-56.0169			6200	-337.99			6200	-394.44
						6220	-55.812			6220	-337.84			6220	-394.24
						6240	-55.5643			6240	-337.7			6240	-394.03
						6260	-55.2827			6260	-337.6			6260	-393.82
						6280	-54.9814			6280	-337.52			6280	-393.58
						6300	-54.6668			6300	-337.47			6300	-393.34
						6320	-54.3442			6320	-337.45			6320	-393.07
						6340	-54.0189			6340	-337.46			6340	-392.79
						6360	-53.6903			6360	-337.48			6360	-392.5
						6380	-53.3545			6380	-337.52			6380	-392.19
						6400	-53.005			6400	-337.57			6400	-391.89
						6420	-52.6343			6420	-337.63			6420	-391.59
						6440	-52.234			6440	-337.71			6440	-391.32
						6460	-51.7987			6460	-337.79			6460	-391.08
						6480	-51.3284			6480	-337.89			6480	-390.89
						6500	-50.8226			6500	-338			6500	-390.76
						6520	-50.289			6520	-338.13			6520	-390.7
						6540	-49.7387			6540	-338.28			6540	-390.71
						6560	-49.1859			6560	-338.45			6560	-390.78
						6580	-48.6504			6580	-338.64			6580	-390.92
						6600	-48.1466			6600	-338.85			6600	-391.13
						6620	-47.6915			6620	-339.07			6620	-391.37
						6640	-47.2966			6640	-339.29			6640	-391.65
						6660	-46.9682			6660	-339.52			6660	-391.95
						6680	-46.709			6680	-339.73			6680	-392.25
						6700	-46.5132			6700	-339.93			6700	-392.53
						6720	-46.371			6720	-340.11			6720	-392.8
						6740	-46.268			6740	-340.26			6740	-393.03
						6760	-46.1862			6760	-340.37			6760	-393.23
						6780	-46.1094			6780	-340.44			6780	-393.38
						6800	-46.0195			6800	-340.47			6800	-393.49
						6820	-45.9039			6820	-340.46			6820	-393.56
						6840	-45.7509			6840	-340.41			6840	-393.59
						6860	-45.5577			6860	-340.32			6860	-393.58
						6880	-45.3245			6880	-340.21			6880	-393.53
						6900	-45.0555			6900	-340.07			6900	-393.46
						6920	-44.7631			6920	-339.91			6920	-393.35
						6940	-44.4604			6940	-339.74			6940	-393.22
						6960	-44.1638			6960	-339.57			6960	-393.06
						6980	-43.8932			6980	-339.39			6980	-392.89
						7000	-43.664			7000	-339.22			7000	-392.72
						7020	-43.4924			7020	-339.05			7020	-392.54
						7040	-43.3905			7040	-338.88			7040	-392.36
						7060	-43.367			7060	-338.73			7060	-392.21
						7080	-43.4291			7080	-338.59			7080	-392.07
						7100	-43.5751			7100	-338.47			7100	-391.97
						7120	-43.8014			7120	-338.36			7120	-391.91
						7140	-44.0999			7140	-338.28			7140	-391.88
						7160	-44.4603			7160	-338.23			7160	-391.89
						7180	-44.8729			7180	-338.2			7180	-391.94
						7200	-45.324			7200	-338.21			7200	-392.02
						7220	-45.8015			7220	-338.24			7220	-392.12
						7240	-46.2947			7240	-338.31			7240	-392.23
						7260	-46.793			7260	-338.4			7260	-392.34
						7280	-47.2913			7280	-338.52			7280	-392.44
						7300	-47.7818			7300	-338.66			7300	-392.53
						7320	-48.2604			7320	-338.81			7320	-392.58
						7340	-48.7223			7340	-338.96			7340	-392.6
						7360	-49.165			7360	-339.11			7360	-392.58
						7380	-49.5833			7380	-339.24			7380	-392.52
						7400	-49.9723			7400	-339.35			7400	-392.43
						7420	-50.3268			7420	-339.43			7420	-392.31
						7440	-50.6363			7440	-339.48			7440	-392.16
						7460	-50.8948			7460	-339.48			7460	-392
						7480	-51.0924			7480	-339.44			7480	-391.83
						7500	-51.2208			7500	-339.35			7500	-391.66
						7520	-51.2723			7520	-339.22			7520	-391.5
						7540	-51.2416			7540	-339.06			7540	-391.35
						7560	-51.1265			7560	-338.86			7560	-391.21
						7580	-50.9318			7580	-338.64			7580	-391.09
						7600	-50.6631			7600	-338.39			7600	-390.98
						7620	-50.3314			7620	-338.13			7620	-390.88
						7640	-49.951			7640	-337.86			7640	-390.78
						7660	-49.5397			7660	-337.58			7660	-390.67
						7680	-49.1192			7680	-337.29			7680	-390.56
						7700	-48.7058			7700	-337.01			7700	-390.42
						7720	-48.317			7720	-336.73			7720	-390.25
						7740	-47.9653			7740	-336.46			7740	-390.06
						7760	-47.6614			7760	-336.18			7760	-389.83
						7780	-47.41			7780	-335.92			7780	-389.57
						7800	-47.2117			7800	-335.67			7800	-389.29
						7820	-47.0611			7820	-335.43			7820	-388.97
						7840	-46.9495			7840	-335.21			7840	-388.64
						7860	-46.868			7860	-335.01			7860	-388.31
						7880	-46.8078			7880	-334.84			7880	-387.96
						7900	-46.7545			7900	-334.71			7900	-387.63
						7920	-46.6996			7920	-334.61			7920	-387.3
						7940	-46.6343			7940	-334.55			7940	-387
						7960	-46.5518			7960	-334.54			7960	-386.71
						7980	-46.4501			7980	-334.57			7980	-386.46
						8000	-46.3267			8000	-334.63			8000	-386.23
						8020	-46.1847			8020	-334.73			8020	-386.03
						8040	-46.0257			8040	-334.86			8040	-385.86
						8060	-45.8564			8060	-335			8060	-385.73
						8080	-45.6849			8080	-335.16			8080	-385.62
						8100	-45.5171			8100	-335.32			8100	-385.54
						8120	-45.3605			8120	-335.47			8120	-385.49
						8140	-45.2226			8140	-335.6			8140	-385.47
						8160	-45.1093			8160	-335.71			8160	-385.48
						8180	-45.029			8180	-335.8			8180	-385.5
						8200	-44.9837			8200	-335.85			8200	-385.55
						8220	-44.9759			8220	-335.88			8220	-385.62
						8240	-45.0047			8240	-335.88			8240	-385.69
						8260	-45.0696			8260	-335.86			8260	-385.77
						8280	-45.1696			8280	-335.83			8280	-385.84
						8300	-45.2967			8300	-335.79			8300	-385.9
						8320	-45.4447			8320	-335.75			8320	-385.94
						8340	-45.6028			8340	-335.72			8340	-385.96
						8360	-45.7609			8360	-335.7			8360	-385.96
						8380	-45.9114			8380	-335.68			8380	-385.93
						8400	-46.0415			8400	-335.69			8400	-385.87
						8420	-46.1425			8420	-335.7			8420	-385.79
						8440	-46.2064			8440	-335.71			8440	-385.7
						8460	-46.2299			8460	-335.72			8460	-385.59
						8480	-46.2128			8480	-335.73			8480	-385.47
						8500	-46.1553			8500	-335.71			8500	-385.36
						8520	-46.0646			8520	-335.68			8520	-385.25
						8540	-45.9447			8540	-335.62			8540	-385.15
						8560	-45.8069			8560	-335.54			8560	-385.06
						8580	-45.6618			8580	-335.43			8580	-384.98
						8600	-45.5166			8600	-335.31			8600	-384.92
						8620	-45.3806			8620	-335.18			8620	-384.87
						8640	-45.2589			8640	-335.05			8640	-384.85
						8660	-45.1565			8660	-334.92			8660	-384.85
						8680	-45.0767			8680	-334.81			8680	-384.87
						8700	-45.0181			8700	-334.73			8700	-384.92
						8720	-44.9794			8720	-334.67			8720	-384.99
						8740	-44.9581			8740	-334.65			8740	-385.08
						8760	-44.9523			8760	-334.66			8760	-385.2
						8780	-44.9624			8780	-334.7			8780	-385.34
						8800	-44.986			8800	-334.77			8800	-385.5
						8820	-45.0258			8820	-334.85			8820	-385.67
						8840	-45.0807			8840	-334.95			8840	-385.85
						8860	-45.1553			8860	-335.06			8860	-386.02
						8880	-45.2529			8880	-335.17			8880	-386.19
						8900	-45.3744			8900	-335.28			8900	-386.35
						8920	-45.5199			8920	-335.38			8920	-386.47
						8940	-45.6868			8940	-335.47			8940	-386.57
						8960	-45.8724			8960	-335.54			8960	-386.62
						8980	-46.0701			8980	-335.6			8980	-386.63
						9000	-46.27			9000	-335.65			9000	-386.58
						9020	-46.4608			9020	-335.69			9020	-386.48
						9040	-46.6284			9040	-335.72			9040	-386.32
						9060	-46.7597			9060	-335.74			9060	-386.12
						9080	-46.8444			9080	-335.77			9080	-385.86
						9100	-46.8696			9100	-335.8			9100	-385.56
						9120	-46.8269			9120	-335.86			9120	-385.23
						9140	-46.7093			9140	-335.93			9140	-384.86
						9160	-46.5173			9160	-336.03			9160	-384.48
						9180	-46.2568			9180	-336.17			9180	-384.09
						9200	-45.9374			9200	-336.34			9200	-383.7
						9220	-45.5732			9220	-336.55			9220	-383.31
						9240	-45.1823			9240	-336.79			9240	-382.94
						9260	-44.7871			9260	-337.07			9260	-382.59
						9280	-44.4117			9280	-337.37			9280	-382.28
						9300	-44.0766			9300	-337.68			9300	-382
						9320	-43.7985			9320	-337.99			9320	-381.76
						9340	-43.5921			9340	-338.29			9340	-381.56
						9360	-43.4657			9360	-338.55			9360	-381.41
						9380	-43.4223			9380	-338.78			9380	-381.31
						9400	-43.4541			9400	-338.94			9400	-381.25
						9420	-43.5509			9420	-339.03			9420	-381.24
						9440	-43.6981			9440	-339.06			9440	-381.26
						9460	-43.879			9460	-339			9460	-381.32
						9480	-44.0773			9480	-338.87			9480	-381.4
						9500	-44.2768			9500	-338.67			9500	-381.5
						9520	-44.4643			9520	-338.42			9520	-381.6
						9540	-44.6277			9540	-338.12			9540	-381.71
						9560	-44.7618			9560	-337.8			9560	-381.81
						9580	-44.8657			9580	-337.47			9580	-381.89
						9600	-44.9381			9600	-337.15			9600	-381.96
						9620	-44.9828			9620	-336.85			9620	-382
						9640	-45.0033			9640	-336.59			9640	-382.03
						9660	-45.0055			9660	-336.38			9660	-382.03
						9680	-44.9967			9680	-336.2			9680	-382.02
						9700	-44.98			9700	-336.08			9700	-382
						9720	-44.9606			9720	-336			9720	-381.97
						9740	-44.9414			9740	-335.95			9740	-381.94
						9760	-44.9273			9760	-335.93			9760	-381.91
						9780	-44.9213			9780	-335.94			9780	-381.9
						9800	-44.925			9800	-335.95			9800	-381.89
						9820	-44.9398			9820	-335.98			9820	-381.9
						9840	-44.9653			9840	-336			9840	-381.92
						9860	-45.006			9860	-336.02			9860	-381.94
						9880	-45.0637			9880	-336.05			9880	-381.97
						9900	-45.1387			9900	-336.08			9900	-381.99
						9920	-45.2324			9920	-336.12			9920	-382.02
						9940	-45.3456			9940	-336.17			9940	-382.04
						9960	-45.482			9960	-336.24			9960	-382.05
						9980	-45.6438			9980	-336.34			9980	-382.06
						10000	-45.832			10000	-336.46			10000	-382.06
						10020	-46.0499			10020	-336.62			10020	-382.07
						10040	-46.2981			10040	-336.8			10040	-382.08
						10060	-46.5804			10060	-337.01			10060	-382.1
						10080	-46.8993			10080	-337.24			10080	-382.13
						10100	-47.2534			10100	-337.49			10100	-382.18
						10120	-47.6438			10120	-337.75			10120	-382.25
						10140	-48.066			10140	-338.01			10140	-382.34
						10160	-48.5185			10160	-338.27			10160	-382.45
						10180	-48.9975			10180	-338.51			10180	-382.58
						10200	-49.4955			10200	-338.74			10200	-382.72
						10220	-50.0001			10220	-338.95			10220	-382.87
						10240	-50.5045			10240	-339.15			10240	-383.01
						10260	-50.9945			10260	-339.32			10260	-383.15
						10280	-51.4569			10280	-339.47			10280	-383.28
						10300	-51.875			10300	-339.61			10300	-383.38
						10320	-52.2308			10320	-339.74			10320	-383.46
						10340	-52.5041			10340	-339.86			10340	-383.51
						10360	-52.6777			10360	-339.97			10360	-383.53
						10380	-52.7329			10380	-340.08			10380	-383.51
						10400	-52.6535			10400	-340.19			10400	-383.45
						10420	-52.429			10420	-340.3			10420	-383.35
						10440	-52.0516			10440	-340.41			10440	-383.23
						10460	-51.5214			10460	-340.52			10460	-383.07
						10480	-50.8473			10480	-340.64			10480	-382.89
						10500	-50.0452			10500	-340.75			10500	-382.69
						10520	-49.1373			10520	-340.86			10520	-382.48
						10540	-48.1528			10540	-340.96			10540	-382.27
						10560	-47.1286			10560	-341.05			10560	-382.06
						10580	-46.1065			10580	-341.13			10580	-381.86
						10600	-45.1265			10600	-341.2			10600	-381.66
						10620	-44.2297			10620	-341.25			10620	-381.49
						10640	-43.4516			10640	-341.29			10640	-381.33
						10660	-42.8245			10660	-341.31			10660	-381.18
						10680	-42.3727			10680	-341.32			10680	-381.05
						10700	-42.1078			10700	-341.32			10700	-380.92
						10720	-42.0323			10720	-341.31			10720	-380.81
						10740	-42.1354			10740	-341.31			10740	-380.69
						10760	-42.3959			10760	-341.3			10760	-380.58
						10780	-42.7844			10780	-341.31			10780	-380.47
						10800	-43.2629			10800	-341.33			10800	-380.36
						10820	-43.79			10820	-341.36			10820	-380.25
						10840	-44.3217			10840	-341.41			10840	-380.14
						10860	-44.8205			10860	-341.46			10860	-380.03
						10880	-45.2517			10880	-341.53			10880	-379.93
						10900	-45.5867			10900	-341.61			10900	-379.84
						10920	-45.8079			10920	-341.69			10920	-379.76
						10940	-45.9057			10940	-341.77			10940	-379.69
						10960	-45.882			10960	-341.85			10960	-379.63
						10980	-45.7476			10980	-341.92			10980	-379.57
						11000	-45.5182			11000	-341.97			11000	-379.51
						11020	-45.2191			11020	-342.01			11020	-379.46
						11040	-44.8734			11040	-342.04			11040	-379.4
						11060	-44.5112			11060	-342.06			11060	-379.34
						11080	-44.1628			11080	-342.07			11080	-379.27
						11100	-43.8534			11100	-342.07			11100	-379.19
						11120	-43.6057			11120	-342.07			11120	-379.11
						11140	-43.4356			11140	-342.08			11140	-379.03
						11160	-43.3532			11160	-342.09			11160	-378.94
						11180	-43.364			11180	-342.11			11180	-378.86
						11200	-43.463			11200	-342.14			11200	-378.78
						11220	-43.6377			11220	-342.18			11220	-378.72
						11240	-43.8724			11240	-342.21			11240	-378.68
						11260	-44.1486			11260	-342.25			11260	-378.65
						11280	-44.4428			11280	-342.29			11280	-378.64
						11300	-44.7351			11300	-342.31			11300	-378.64
						11320	-45.0055			11320	-342.31			11320	-378.66
						11340	-45.2343			11340	-342.29			11340	-378.69
						11360	-45.4125			11360	-342.24			11360	-378.72
						11380	-45.5321			11380	-342.15			11380	-378.75
						11400	-45.5895			11400	-342.04			11400	-378.76
						11420	-45.5874			11420	-341.88			11420	-378.76
						11440	-45.5291			11440	-341.7			11440	-378.73
						11460	-45.4247			11460	-341.49			11460	-378.68
						11480	-45.286			11480	-341.25			11480	-378.61
						11500	-45.1231			11500	-340.99			11500	-378.51
						11520	-44.9484			11520	-340.73			11520	-378.39
						11540	-44.7701			11540	-340.46			11540	-378.27
						11560	-44.6003			11560	-340.2			11560	-378.14
						11580	-44.4462			11580	-339.96			11580	-378.01
						11600	-44.3132			11600	-339.74			11600	-377.89
						11620	-44.2047			11620	-339.56			11620	-377.78
						11640	-44.1206			11640	-339.42			11640	-377.69
						11660	-44.0602			11660	-339.32			11660	-377.63
						11680	-44.0226			11680	-339.26			11680	-377.59
						11700	-44.0018			11700	-339.26			11700	-377.56
						11720	-43.9932			11720	-339.3			11720	-377.56
						11740	-43.9885			11740	-339.38			11740	-377.57
						11760	-43.9829			11760	-339.49			11760	-377.59
						11780	-43.9708			11780	-339.64			11780	-377.61
						11800	-43.9467			11800	-339.81			11800	-377.63
						11820	-43.9068			11820	-339.99			11820	-377.65
						11840	-43.848			11840	-340.19			11840	-377.65
						11860	-43.7733			11860	-340.39			11860	-377.64
						11880	-43.6871			11880	-340.6			11880	-377.61
						11900	-43.5938			11900	-340.8			11900	-377.58
						11920	-43.5023			11920	-341			11920	-377.54
						11940	-43.4185			11940	-341.18			11940	-377.51
						11960	-43.3517			11960	-341.35			11960	-377.49
						11980	-43.307			11980	-341.49			11980	-377.49
						12000	-43.2874			12000	-341.61			12000	-377.52
						12020	-43.2913			12020	-341.7			12020	-377.6
						12040	-43.3142			12040	-341.76			12040	-377.72
						12060	-43.3519			12060	-341.8			12060	-377.9
						12080	-43.396			12080	-341.8			12080	-378.14
						12100	-43.4369			12100	-341.78			12100	-378.43
						12120	-43.4659			12120	-341.73			12120	-378.76
						12140	-43.4753			12140	-341.67			12140	-379.14
						12160	-43.4637			12160	-341.6			12160	-379.54
						12180	-43.4305			12180	-341.53			12180	-379.94
						12200	-43.3805			12200	-341.46			12200	-380.34
						12220	-43.3212			12220	-341.4			12220	-380.71
						12240	-43.2634			12240	-341.35			12240	-381.05
						12260	-43.2239			12260	-341.31			12260	-381.32
						12280	-43.2174			12280	-341.28			12280	-381.53
						12300	-43.2593			12300	-341.26			12300	-381.67
						12320	-43.3617			12320	-341.25			12320	-381.73
						12340	-43.5322			12340	-341.25			12340	-381.71
						12360	-43.7764			12360	-341.26			12360	-381.62
						12380	-44.094			12380	-341.28			12380	-381.47
						12400	-44.4744			12400	-341.31			12400	-381.28
						12420	-44.9053			12420	-341.34			12420	-381.04
						12440	-45.3688			12440	-341.39			12440	-380.79
						12460	-45.8454			12460	-341.45			12460	-380.53
						12480	-46.3143			12480	-341.52			12480	-380.27
						12500	-46.7557			12500	-341.6			12500	-380.03
						12520	-47.1518			12520	-341.69			12520	-379.81
						12540	-47.4878			12540	-341.78			12540	-379.61
						12560	-47.7557			12560	-341.87			12560	-379.44
						12580	-47.9516			12580	-341.96			12580	-379.3
						12600	-48.0739			12600	-342.03			12600	-379.18
						12620	-48.1266			12620	-342.1			12620	-379.09
						12640	-48.1148			12640	-342.15			12640	-379.01
						12660	-48.0465			12660	-342.17			12660	-378.95
						12680	-47.9321			12680	-342.18			12680	-378.9
						12700	-47.7804			12700	-342.16			12700	-378.85
						12720	-47.5976			12720	-342.13			12720	-378.8
						12740	-47.3891			12740	-342.08			12740	-378.75
						12760	-47.161			12760	-342.02			12760	-378.69
						12780	-46.9136			12780	-341.94			12780	-378.62
						12800	-46.6479			12800	-341.86			12800	-378.55
						12820	-46.3615			12820	-341.78			12820	-378.46
						12840	-46.0486			12840	-341.7			12840	-378.38
						12860	-45.7067			12860	-341.63			12860	-378.29
						12880	-45.3334			12880	-341.56			12880	-378.22
						12900	-44.9277			12900	-341.5			12900	-378.15
						12920	-44.4894			12920	-341.45			12920	-378.1
						12940	-44.024			12940	-341.41			12940	-378.07
						12960	-43.5423			12960	-341.38			12960	-378.05
						12980	-43.0579			12980	-341.36			12980	-378.05
						13000	-42.5871			13000	-341.34			13000	-378.07
						13020	-42.1482			13020	-341.32			13020	-378.09
						13040	-41.7604			13040	-341.29			13040	-378.11
						13060	-41.4448			13060	-341.26			13060	-378.12
						13080	-41.2189			13080	-341.21			13080	-378.12
						13100	-41.0949			13100	-341.14			13100	-378.11
						13120	-41.0834			13120	-341.04			13120	-378.07
						13140	-41.1855			13140	-340.92			13140	-378.02
						13160	-41.399			13160	-340.77			13160	-377.96
						13180	-41.7164			13180	-340.59			13180	-377.9
						13200	-42.1245			13200	-340.38			13200	-377.85
						13220	-42.6057			13220	-340.15			13220	-377.84
						13240	-43.1381			13240	-339.89			13240	-377.86
						13260	-43.6995			13260	-339.63			13260	-377.95
						13280	-44.2665			13280	-339.36			13280	-378.11
						13300	-44.8167			13300	-339.1			13300	-378.37
						13320	-45.3288			13320	-338.85			13320	-378.74
						13340	-45.7835			13340	-338.64			13340	-379.21
						13360	-46.1672			13360	-338.47			13360	-379.8
						13380	-46.4717			13380	-338.34			13380	-380.51
						13400	-46.6916			13400	-338.26			13400	-381.31
						13420	-46.8285			13420	-338.24			13420	-382.21
						13440	-46.8873			13440	-338.27			13440	-383.19
						13460	-46.8815			13460	-338.35			13460	-384.21
						13480	-46.8229			13480	-338.47			13480	-385.27
						13500	-46.7301			13500	-338.62			13500	-386.33
						13520	-46.6183			13520	-338.8			13520	-387.38
						13540	-46.5037			13540	-339			13540	-388.4
						13560	-46.401			13560	-339.2			13560	-389.38
						13580	-46.3202			13580	-339.42			13580	-390.31
						13600	-46.2653			13600	-339.63			13600	-391.17
						13620	-46.2374			13620	-339.85			13620	-391.98
						13640	-46.2328			13640	-340.06			13640	-392.72
						13660	-46.2448			13660	-340.28			13660	-393.41
						13680	-46.2637			13680	-340.49			13680	-394.02
						13700	-46.2786			13700	-340.7			13700	-394.56
						13720	-46.2783			13720	-340.91			13720	-395.03
						13740	-46.2521			13740	-341.11			13740	-395.41
						13760	-46.1926			13760	-341.29			13760	-395.7
						13780	-46.0937			13780	-341.45			13780	-395.88
						13800	-45.9533			13800	-341.59			13800	-395.96
						13820	-45.7726			13820	-341.7			13820	-395.93
						13840	-45.5532			13840	-341.76			13840	-395.8
						13860	-45.3019			13860	-341.79			13860	-395.56
						13880	-45.0272			13880	-341.77			13880	-395.24
						13900	-44.7375			13900	-341.71			13900	-394.85
						13920	-44.4408			13920	-341.61			13920	-394.4
						13940	-44.1439			13940	-341.47			13940	-393.92
						13960	-43.8556			13960	-341.31			13960	-393.41
						13980	-43.5775			13980	-341.12			13980	-392.89
						14000	-43.3139			14000	-340.92			14000	-392.38
						14020	-43.0662			14020	-340.7			14020	-391.87
						14040	-42.8322			14040	-340.48			14040	-391.38
						14060	-42.6141			14060	-340.26			14060	-390.91
						14080	-42.4105			14080	-340.04			14080	-390.46
						14100	-42.2242			14100	-339.83			14100	-390.02
						14120	-42.0589			14120	-339.61			14120	-389.59
						14140	-41.9208			14140	-339.41			14140	-389.17
						14160	-41.819			14160	-339.21			14160	-388.76
						14180	-41.7628			14180	-339.03			14180	-388.36
						14200	-41.7625			14200	-338.86			14200	-387.96
						14220	-41.8263			14220	-338.71			14220	-387.55
						14240	-41.9587			14240	-338.59			14240	-387.15
						14260	-42.164			14260	-338.49			14260	-386.75
						14280	-42.4387			14280	-338.43			14280	-386.35
						14300	-42.7765			14300	-338.41			14300	-385.96
						14320	-43.1648			14320	-338.44			14320	-385.56
						14340	-43.5875			14340	-338.5			14340	-385.18
						14360	-44.027			14360	-338.6			14360	-384.82
						14380	-44.4637			14380	-338.75			14380	-384.47
						14400	-44.8787			14400	-338.92			14400	-384.14
						14420	-45.2544			14420	-339.12			14420	-383.84
						14440	-45.5778			14440	-339.33			14440	-383.58
						14460	-45.8404			14460	-339.55			14460	-383.36
						14480	-46.038			14480	-339.77			14480	-383.18
						14500	-46.1717			14500	-339.98			14500	-383.04
						14520	-46.2464			14520	-340.16			14520	-382.96
						14540	-46.2656			14540	-340.32			14540	-382.91
						14560	-46.2395			14560	-340.46			14560	-382.9
						14580	-46.172			14580	-340.56			14580	-382.93
						14600	-46.0696			14600	-340.64			14600	-382.99
						14620	-45.935			14620	-340.69			14620	-383.07
						14640	-45.7681			14640	-340.72			14640	-383.16
						14660	-45.5698			14660	-340.74			14660	-383.27
						14680	-45.3391			14680	-340.75			14680	-383.4
						14700	-45.0792			14700	-340.75			14700	-383.54
						14720	-44.7938			14720	-340.76			14720	-383.69
						14740	-44.4892			14740	-340.76			14740	-383.86
						14760	-44.1768			14760	-340.78			14760	-384.04
						14780	-43.8687			14780	-340.8			14780	-384.25
						14800	-43.5809			14800	-340.84			14800	-384.47
						14820	-43.3281			14820	-340.88			14820	-384.72
						14840	-43.1198			14840	-340.92			14840	-384.98
						14860	-42.9679			14860	-340.96			14860	-385.26
						14880	-42.8772			14880	-341.01			14880	-385.55
						14900	-42.8506			14900	-341.05			14900	-385.84
						14920	-42.8852			14920	-341.08			14920	-386.12
						14940	-42.9741			14940	-341.1			14940	-386.38
						14960	-43.1095			14960	-341.12			14960	-386.63
						14980	-43.2792			14980	-341.12			14980	-386.85
						15000	-43.4728			15000	-341.12			15000	-387.04
						15020	-43.6757			15020	-341.12			15020	-387.19
						15040	-43.8741			15040	-341.1			15040	-387.31
						15060	-44.0563			15060	-341.09			15060	-387.4
						15080	-44.2083			15080	-341.08			15080	-387.47
						15100	-44.3203			15100	-341.06			15100	-387.52
						15120	-44.3829			15120	-341.05			15120	-387.55
						15140	-44.3869			15140	-341.03			15140	-387.58
						15160	-44.3301			15160	-341.02			15160	-387.61
						15180	-44.2104			15180	-340.99			15180	-387.65
						15200	-44.032			15200	-340.96			15200	-387.7
						15220	-43.8023			15220	-340.93			15220	-387.77
						15240	-43.5305			15240	-340.88			15240	-387.88
						15260	-43.2318			15260	-340.82			15260	-388.01
						15280	-42.9228			15280	-340.74			15280	-388.18
						15300	-42.6235			15300	-340.66			15300	-388.41
						15320	-42.3541			15320	-340.57			15320	-388.7
						15340	-42.1322			15340	-340.48			15340	-389.07
						15360	-41.9776			15360	-340.4			15360	-389.53
						15380	-41.906			15380	-340.32			15380	-390.1
						15400	-41.9304			15400	-340.26			15400	-390.78
						15420	-42.057			15420	-340.22			15420	-391.6
						15440	-42.2871			15440	-340.19			15440	-392.55
						15460	-42.6167			15460	-340.19			15460	-393.66
						15480	-43.0352			15480	-340.21			15480	-394.91
						15500	-43.53			15500	-340.24			15500	-396.32
						15520	-44.0811			15520	-340.28			15520	-397.88
						15540	-44.6645			15540	-340.33			15540	-399.58
						15560	-45.2601			15560	-340.38			15560	-401.44
						15580	-45.8455			15580	-340.44			15580	-403.43
						15600	-46.4021			15600	-340.49			15600	-405.55
						15620	-46.9123			15620	-340.54			15620	-407.82
						15640	-47.3646			15640	-340.58			15640	-410.21
						15660	-47.752			15660	-340.64			15660	-412.73
						15680	-48.071			15680	-340.69			15680	-415.37
						15700	-48.3225			15700	-340.76			15700	-418.13
						15720	-48.509			15720	-340.85			15720	-420.99
						15740	-48.6329			15740	-340.96			15740	-423.95
						15760	-48.7			15760	-341.09			15760	-427
						15780	-48.7142			15780	-341.24			15780	-430.11
						15800	-48.6793			15800	-341.41			15800	-433.28
						15820	-48.5956			15820	-341.6			15820	-436.49
						15840	-48.4614			15840	-341.8			15840	-439.73
						15860	-48.2748			15860	-342			15860	-442.99
						15880	-48.0318			15880	-342.19			15880	-446.25
						15900	-47.7294			15900	-342.37			15900	-449.52
						15920	-47.3637			15920	-342.52			15920	-452.79
						15940	-46.9303			15940	-342.64			15940	-456.06
						15960	-46.4279			15960	-342.72			15960	-459.33
						15980	-45.8595			15980	-342.76			15980	-462.61
						16000	-45.2323			16000	-342.77			16000	-465.89
						16020	-44.5526			16020	-342.75			16020	-469.17
						16040	-43.8321			16040	-342.71			16040	-472.46
						16060	-43.0887			16060	-342.66			16060	-475.75
						16080	-42.3395			16080	-342.59			16080	-479.04
						16100	-41.6073			16100	-342.54			16100	-482.32
						16120	-40.9136			16120	-342.49			16120	-485.59
						16140	-40.2791			16140	-342.45			16140	-488.83
										16160	-342.42			16160	-492.05
										16180	-342.39			16180	-495.22
										16200	-342.38			16200	-498.35
										16220	-342.36			16220	-501.44
										16240	-342.34			16240	-504.47
										16260	-342.3			16260	-507.45
										16280	-342.25			16280	-510.38
										16300	-342.19			16300	-513.27
										16320	-342.11			16320	-516.1
										16340	-342.01			16340	-518.9
										16360	-341.9			16360	-521.67
										16380	-341.77			16380	-524.42
										16400	-341.63			16400	-527.14
										16420	-341.48			16420	-529.85
										16440	-341.32			16440	-532.55
										16460	-341.15			16460	-535.26
										16480	-340.98			16480	-537.96
										16500	-340.81			16500	-540.67
										16520	-340.64			16520	-543.39
										16540	-340.46			16540	-546.13
										16560	-340.29			16560	-548.89
										16580	-340.12			16580	-551.66
										16600	-339.96			16600	-554.45
										16620	-339.81			16620	-557.26
										16640	-339.67			16640	-560.09
										16660	-339.53			16660	-562.93
										16680	-339.41			16680	-565.79
										16700	-339.3			16700	-568.67
										16720	-339.2			16720	-571.54
										16740	-339.12			16740	-574.42
										16760	-339.05			16760	-577.29
										16780	-338.99			16780	-580.15
										16800	-338.96			16800	-582.99
										16820	-338.94			16820	-585.81
										16840	-338.95			16840	-588.61
										16860	-338.98			16860	-591.38
										16880	-339.03			16880	-594.11
										16900	-339.1			16900	-596.82
										16920	-339.19			16920	-599.5
										16940	-339.29			16940	-602.14
										16960	-339.42			16960	-604.76
										16980	-339.55			16980	-607.35
										17000	-339.68			17000	-609.92
										17020	-339.82			17020	-612.47
										17040	-339.95			17040	-614.99
										17060	-340.07			17060	-617.5
										17080	-340.18			17080	-619.99
										17100	-340.27			17100	-622.46
										17120	-340.34			17120	-624.9
										17140	-340.38			17140	-627.33
										17160	-340.41			17160	-629.74
										17180	-340.41			17180	-632.13
										17200	-340.39			17200	-634.5
										17220	-340.36			17220	-636.86
										17240	-340.32			17240	-639.21
										17260	-340.27			17260	-641.56
										17280	-340.22			17280	-643.91
										17300	-340.18			17300	-646.26
										17320	-340.14			17320	-648.63
										17340	-340.12			17340	-651.01
										17360	-340.11			17360	-653.41
										17380	-340.13			17380	-655.82
										17400	-340.16			17400	-658.25
										17420	-340.23			17420	-660.68
										17440	-340.32			17440	-663.12
										17460	-340.44			17460	-665.56
										17480	-340.6			17480	-667.98
										17500	-340.8			17500	-670.4
										17520	-341.04			17520	-672.79
										17540	-341.32			17540	-675.16
										17560	-341.64			17560	-677.51
										17580	-341.99			17580	-679.83
										17600	-342.38			17600	-682.12
										17620	-342.78			17620	-684.4
										17640	-343.18			17640	-686.65
										17660	-343.58			17660	-688.88
										17680	-343.96			17680	-691.11
										17700	-344.31			17700	-693.32
										17720	-344.61			17720	-695.51
										17740	-344.86			17740	-697.7
										17760	-345.05			17760	-699.88
										17780	-345.18			17780	-702.05
										17800	-345.25			17800	-704.21
										17820	-345.26			17820	-706.36
										17840	-345.23			17840	-708.51
										17860	-345.16			17860	-710.64
										17880	-345.05			17880	-712.76
										17900	-344.93			17900	-714.88
										17920	-344.8			17920	-716.99
										17940	-344.67			17940	-719.1
										17960	-344.55			17960	-721.2
										17980	-344.44			17980	-723.3
										18000	-344.35			18000	-725.39
										18020	-344.29			18020	-727.47
										18040	-344.25			18040	-729.53
										18060	-344.23			18060	-731.58
										18080	-344.23			18080	-733.6
										18100	-344.25			18100	-735.59
										18120	-344.29			18120	-737.55
										18140	-344.33			18140	-739.46
										18160	-344.38			18160	-741.33
										18180	-344.43			18180	-743.14
										18200	-344.47			18200	-744.9
										18220	-344.51			18220	-746.6
										18240	-344.54			18240	-748.25
										18260	-344.56			18260	-749.84
										18280	-344.56			18280	-751.38
										18300	-344.55			18300	-752.86
										18320	-344.52			18320	-754.28
										18340	-344.47			18340	-755.65
										18360	-344.41			18360	-756.96
										18380	-344.33			18380	-758.23
										18400	-344.25			18400	-759.46
										18420	-344.16			18420	-760.65
										18440	-344.08			18440	-761.81
										18460	-344			18460	-762.95
										18480	-343.93			18480	-764.08
										18500	-343.88			18500	-765.2
										18520	-343.86			18520	-766.33
										18540	-343.86			18540	-767.46
										18560	-343.9			18560	-768.6
										18580	-343.97			18580	-769.75
										18600	-344.08			18600	-770.9
										18620	-344.22			18620	-772.05
										18640	-344.41			18640	-773.19
										18660	-344.62			18660	-774.33
										18680	-344.87			18680	-775.46
										18700	-345.13			18700	-776.57
										18720	-345.41			18720	-777.67
										18740	-345.7			18740	-778.77
										18760	-345.97			18760	-779.86
										18780	-346.21			18780	-780.96
										18800	-346.42			18800	-782.07
										18820	-346.57			18820	-783.2
										18840	-346.66			18840	-784.35
										18860	-346.67			18860	-785.51
										18880	-346.61			18880	-786.7
										18900	-346.46			18900	-787.9
										18920	-346.23			18920	-789.1
										18940	-345.93			18940	-790.3
										18960	-345.57			18960	-791.48
										18980	-345.17			18980	-792.65
										19000	-344.75			19000	-793.79
										19020	-344.32			19020	-794.9
										19040	-343.92			19040	-795.99
										19060	-343.55			19060	-797.05
										19080	-343.24			19080	-798.11
										19100	-342.99			19100	-799.15
										19120	-342.83			19120	-800.2
										19140	-342.74			19140	-801.27
										19160	-342.74			19160	-802.36
										19180	-342.81			19180	-803.47
										19200	-342.95			19200	-804.63
										19220	-343.15			19220	-805.81
										19240	-343.4			19240	-807.03
										19260	-343.68			19260	-808.28
										19280	-343.99			19280	-809.56
										19300	-344.31			19300	-810.87
										19320	-344.63			19320	-812.19
										19340	-344.94			19340	-813.53
										19360	-345.24			19360	-814.89
										19380	-345.53			19380	-816.26
										19400	-345.79			19400	-817.65
										19420	-346.03			19420	-819.05
										19440	-346.26			19440	-820.47
										19460	-346.46			19460	-821.91
										19480	-346.64			19480	-823.37
										19500	-346.82			19500	-824.85
										19520	-346.98			19520	-826.35
										19540	-347.14			19540	-827.87
										19560	-347.28			19560	-829.4
										19580	-347.43			19580	-830.94
										19600	-347.56			19600	-832.48
										19620	-347.69			19620	-834.02
										19640	-347.8			19640	-835.54
										19660	-347.89			19660	-837.04
										19680	-347.96			19680	-838.52
										19700	-348			19700	-839.97
										19720	-348.01			19720	-841.39
										19740	-347.99			19740	-842.77
										19760	-347.94			19760	-844.11
										19780	-347.88			19780	-845.42
										19800	-347.8			19800	-846.69
										19820	-347.72			19820	-847.92
										19840	-347.64			19840	-849.13
										19860	-347.56			19860	-850.31
										19880	-347.5			19880	-851.46
										19900	-347.46			19900	-852.59
										19920	-347.43			19920	-853.72
										19940	-347.4			19940	-854.83
										19960	-347.38			19960	-855.94
										19980	-347.35			19980	-857.05
										20000	-347.3			20000	-858.17
										20020	-347.23			20020	-859.31
										20040	-347.13			20040	-860.45
										20060	-347			20060	-861.61
										20080	-346.83			20080	-862.79
										20100	-346.63			20100	-863.97
										20120	-346.4			20120	-865.15
										20140	-346.15			20140	-866.34
										20160	-345.9			20160	-867.51
										20180	-345.65			20180	-868.68
										20200	-345.42			20200	-869.82
										20220	-345.21			20220	-870.93
										20240	-345.04			20240	-872.02
										20260	-344.91			20260	-873.08
										20280	-344.83			20280	-874.1
										20300	-344.79			20300	-875.09
										20320	-344.8			20320	-876.06
										20340	-344.85			20340	-877.01
										20360	-344.93			20360	-877.95
										20380	-345.04			20380	-878.88
										20400	-345.16			20400	-879.81
										20420	-345.29			20420	-880.76
										20440	-345.43			20440	-881.72
										20460	-345.55			20460	-882.71
										20480	-345.66			20480	-883.72
										20500	-345.75			20500	-884.75
										20520	-345.81			20520	-885.8
										20540	-345.85			20540	-886.86
										20560	-345.86			20560	-887.93
										20580	-345.84			20580	-888.99
										20600	-345.79			20600	-890.03
										20620	-345.71			20620	-891.05
										20640	-345.61			20640	-892.04
										20660	-345.48			20660	-893
										20680	-345.34			20680	-893.92
										20700	-345.19			20700	-894.79
										20720	-345.02			20720	-895.63
										20740	-344.86			20740	-896.44
										20760	-344.7			20760	-897.21
										20780	-344.54			20780	-897.95
										20800	-344.4			20800	-898.68
										20820	-344.27			20820	-899.39
										20840	-344.16			20840	-900.09
										20860	-344.07			20860	-900.8
										20880	-343.98			20880	-901.51
										20900	-343.92			20900	-902.24
										20920	-343.86			20920	-903
										20940	-343.82			20940	-903.78
										20960	-343.79			20960	-904.6
										20980	-343.77			20980	-905.46
										21000	-343.76			21000	-906.34
										21020	-343.77			21020	-907.26
										21040	-343.8			21040	-908.2
										21060	-343.85			21060	-909.17
										21080	-343.91			21080	-910.15
										21100	-344			21100	-911.14
										21120	-344.1			21120	-912.12
										21140	-344.23			21140	-913.11
										21160	-344.36			21160	-914.08
										21180	-344.5			21180	-915.04
										21200	-344.65			21200	-915.98
										21220	-344.8			21220	-916.89
										21240	-344.93			21240	-917.79
										21260	-345.06			21260	-918.66
										21280	-345.18			21280	-919.52
										21300	-345.3			21300	-920.35
										21320	-345.4			21320	-921.17
										21340	-345.5			21340	-921.98
										21360	-345.61			21360	-922.79
										21380	-345.71			21380	-923.59
										21400	-345.83			21400	-924.4
										21420	-345.95			21420	-925.22
										21440	-346.09			21440	-926.05
										21460	-346.23			21460	-926.9
										21480	-346.38			21480	-927.75
										21500	-346.54			21500	-928.61
										21520	-346.69			21520	-929.47
										21540	-346.85			21540	-930.33
										21560	-347			21560	-931.17
										21580	-347.15			21580	-931.99
										21600	-347.29			21600	-932.79
										21620	-347.43			21620	-933.57
										21640	-347.56			21640	-934.31
										21660	-347.69			21660	-935.02
										21680	-347.82			21680	-935.71
										21700	-347.94			21700	-936.37
										21720	-348.06			21720	-937.02
										21740	-348.18			21740	-937.65
										21760	-348.28			21760	-938.28
										21780	-348.37			21780	-938.91
										21800	-348.45			21800	-939.54
										21820	-348.5			21820	-940.18
										21840	-348.53			21840	-940.84
										21860	-348.53			21860	-941.5
										21880	-348.51			21880	-942.17
										21900	-348.46			21900	-942.85
										21920	-348.4			21920	-943.53
										21940	-348.32			21940	-944.23
										21960	-348.24			21960	-944.92
										21980	-348.17			21980	-945.62
										22000	-348.1			22000	-946.32
										22020	-348.05			22020	-947.03
										22040	-348.03			22040	-947.74
										22060	-348.02			22060	-948.46
										22080	-348.04			22080	-949.18
										22100	-348.08			22100	-949.92
										22120	-348.13			22120	-950.68
										22140	-348.18			22140	-951.45
										22160	-348.23			22160	-952.24
										22180	-348.27			22180	-953.06
										22200	-348.29			22200	-953.89
										22220	-348.28			22220	-954.73
										22240	-348.25			22240	-955.6
										22260	-348.18			22260	-956.48
										22280	-348.08			22280	-957.37
										22300	-347.95			22300	-958.26
										22320	-347.8			22320	-959.17
										22340	-347.64			22340	-960.07
										22360	-347.47			22360	-960.97
										22380	-347.29			22380	-961.86
										22400	-347.13			22400	-962.73
										22420	-346.98			22420	-963.59
										22440	-346.85			22440	-964.43
										22460	-346.75			22460	-965.25
										22480	-346.67			22480	-966.05
										22500	-346.63			22500	-966.82
										22520	-346.62			22520	-967.57
										22540	-346.65			22540	-968.31
										22560	-346.7			22560	-969.04
										22580	-346.78			22580	-969.76
										22600	-346.87			22600	-970.47
										22620	-346.98			22620	-971.19
										22640	-347.09			22640	-971.92
										22660	-347.21			22660	-972.65
										22680	-347.31			22680	-973.39
										22700	-347.4			22700	-974.13
										22720	-347.47			22720	-974.89
										22740	-347.52			22740	-975.64
										22760	-347.54			22760	-976.39
										22780	-347.53			22780	-977.15
										22800	-347.5			22800	-977.89
										22820	-347.44			22820	-978.63
										22840	-347.35			22840	-979.37
										22860	-347.25			22860	-980.1
										22880	-347.14			22880	-980.82
										22900	-347.02			22900	-981.54
										22920	-346.9			22920	-982.25
										22940	-346.8			22940	-982.97
										22960	-346.71			22960	-983.69
										22980	-346.63			22980	-984.41
										23000	-346.58			23000	-985.13
										23020	-346.55			23020	-985.85
										23040	-346.53			23040	-986.57
										23060	-346.53			23060	-987.28
										23080	-346.54			23080	-987.99
										23100	-346.55			23100	-988.68
										23120	-346.55			23120	-989.36
										23140	-346.54			23140	-990.03
										23160	-346.52			23160	-990.69
										23180	-346.47			23180	-991.34
										23200	-346.41			23200	-991.98
										23220	-346.33			23220	-992.63
										23240	-346.23			23240	-993.27
										23260	-346.12			23260	-993.93
										23280	-346			23280	-994.6
										23300	-345.88			23300	-995.28
										23320	-345.78			23320	-995.98
										23340	-345.69			23340	-996.7
										23360	-345.63			23360	-997.43
										23380	-345.61			23380	-998.18
										23400	-345.62			23400	-998.94
										23420	-345.68			23420	-999.71
										23440	-345.77			23440	-1000.5
										23460	-345.91			23460	-1001.3
										23480	-346.09			23480	-1002
										23500	-346.29			23500	-1002.8
										23520	-346.51			23520	-1003.6
										23540	-346.74			23540	-1004.3
										23560	-346.98			23560	-1005
										23580	-347.2			23580	-1005.7
										23600	-347.41			23600	-1006.3
										23620	-347.6			23620	-1006.9
										23640	-347.77			23640	-1007.4
										23660	-347.9			23660	-1007.9
										23680	-348			23680	-1008.4
										23700	-348.08			23700	-1008.7
										23720	-348.12			23720	-1009.1
										23740	-348.13			23740	-1009.4
										23760	-348.12			23760	-1009.7
										23780	-348.08			23780	-1009.9
										23800	-348.03			23800	-1010.2
										23820	-347.96			23820	-1010.4
										23840	-347.88			23840	-1010.7
										23860	-347.8			23860	-1011
										23880	-347.7			23880	-1011.3
										23900	-347.61			23900	-1011.7
										23920	-347.51			23920	-1012.1
										23940	-347.42			23940	-1012.6
										23960	-347.33			23960	-1013.2
										23980	-347.25			23980	-1013.7
										24000	-347.18			24000	-1014.4
										24020	-347.13			24020	-1015.1
										24040	-347.1			24040	-1015.8
										24060	-347.08			24060	-1016.5
										24080	-347.09			24080	-1017.3
										24100	-347.12			24100	-1018.1
										24120	-347.16			24120	-1018.9
										24140	-347.23			24140	-1019.6
										24160	-347.31			24160	-1020.4
										24180	-347.4			24180	-1021.2
										24200	-347.49			24200	-1022
										24220	-347.58			24220	-1022.8
										24240	-347.66			24240	-1023.6
										24260	-347.74			24260	-1024.4
										24280	-347.8			24280	-1025.2
										24300	-347.86			24300	-1026
										24320	-347.9			24320	-1026.8
										24340	-347.93			24340	-1027.5
										24360	-347.96			24360	-1028.3
										24380	-347.98			24380	-1029
										24400	-348.02			24400	-1029.8
										24420	-348.07			24420	-1030.5
										24440	-348.13			24440	-1031.2
										24460	-348.22			24460	-1031.9
										24480	-348.32			24480	-1032.6
										24500	-348.45			24500	-1033.4
										24520	-348.6			24520	-1034.1
										24540	-348.77			24540	-1034.9
										24560	-348.95			24560	-1035.6
										24580	-349.15			24580	-1036.4
										24600	-349.34			24600	-1037.2
										24620	-349.54			24620	-1038
										24640	-349.73			24640	-1038.9
										24660	-349.91			24660	-1039.7
										24680	-350.08			24680	-1040.4
										24700	-350.23			24700	-1041.2
										24720	-350.37			24720	-1041.9
										24740	-350.5			24740	-1042.5
										24760	-350.61			24760	-1043.1
										24780	-350.71			24780	-1043.6
										24800	-350.81			24800	-1044
										24820	-350.91			24820	-1044.4
										24840	-351.02			24840	-1044.7
										24860	-351.13			24860	-1044.9
										24880	-351.24			24880	-1045.1
										24900	-351.37			24900	-1045.3
										24920	-351.5			24920	-1045.4
										24940	-351.64			24940	-1045.5
										24960	-351.79			24960	-1045.7
										24980	-351.95			24980	-1045.9
										25000	-352.11			25000	-1046.2
										25020	-352.27			25020	-1046.6
										25040	-352.43			25040	-1047
										25060	-352.58			25060	-1047.5
										25080	-352.74			25080	-1048.1
										25100	-352.9			25100	-1048.7
										25120	-353.05			25120	-1049.5
										25140	-353.21			25140	-1050.3
										25160	-353.36			25160	-1051.2
										25180	-353.52			25180	-1052.1
										25200	-353.68			25200	-1053.1
										25220	-353.85			25220	-1054.1
										25240	-354.01			25240	-1055.1
										25260	-354.18			25260	-1056.2
										25280	-354.36			25280	-1057.2
										25300	-354.54			25300	-1058.2
										25320	-354.74			25320	-1059.2
										25340	-354.94			25340	-1060.2
										25360	-355.17			25360	-1061.1
										25380	-355.41			25380	-1062
										25400	-355.69			25400	-1062.8
										25420	-356			25420	-1063.7
										25440	-356.35			25440	-1064.4
										25460	-356.74			25460	-1065.2
										25480	-357.18			25480	-1065.9
										25500	-357.65			25500	-1066.6
										25520	-358.18			25520	-1067.3
										25540	-358.74			25540	-1068
										25560	-359.34			25560	-1068.7
										25580	-359.98			25580	-1069.4
										25600	-360.65			25600	-1070.1
										25620	-361.35			25620	-1070.8
										25640	-362.07			25640	-1071.5
										25660	-362.83			25660	-1072.1
										25680	-363.6			25680	-1072.8
										25700	-364.41			25700	-1073.3
										25720	-365.24			25720	-1073.9
										25740	-366.1			25740	-1074.4
										25760	-367			25760	-1074.8
										25780	-367.93			25780	-1075.2
										25800	-368.91			25800	-1075.5
										25820	-369.93			25820	-1075.7
										25840	-370.99			25840	-1075.9
										25860	-372.11			25860	-1076.1
										25880	-373.29			25880	-1076.2
										25900	-374.53			25900	-1076.4
										25920	-375.83			25920	-1076.5
										25940	-377.2			25940	-1076.7
										25960	-378.64			25960	-1076.9
										25980	-380.16			25980	-1077.1
										26000	-381.75			26000	-1077.3
										26020	-383.44			26020	-1077.5
										26040	-385.21			26040	-1077.8
										26060	-387.07			26060	-1078.1
										26080	-389.02			26080	-1078.4
										26100	-391.08			26100	-1078.7
										26120	-393.24			26120	-1079
										26140	-395.5			26140	-1079.3
										26160	-397.88			26160	-1079.7
										26180	-400.38			26180	-1080
										26200	-402.99			26200	-1080.4
										26220	-405.74			26220	-1080.8
										26240	-408.61			26240	-1081.2
										26260	-411.62			26260	-1081.7
										26280	-414.77			26280	-1082.1
										26300	-418.05			26300	-1082.6
										26320	-421.47			26320	-1083.1
										26340	-425.02			26340	-1083.6
										26360	-428.69			26360	-1084.1
										26380	-432.49			26380	-1084.5
										26400	-436.4			26400	-1085
										26420	-440.41			26420	-1085.4
										26440	-444.52			26440	-1085.8
										26460	-448.72			26460	-1086.2
										26480	-453			26480	-1086.6
										26500	-457.35			26500	-1087
										26520	-461.77			26520	-1087.4
										26540	-466.25			26540	-1087.8
										26560	-470.8			26560	-1088.3
										26580	-475.4			26580	-1088.8
										26600	-480.07			26600	-1089.3
										26620	-484.8			26620	-1089.8
										26640	-489.58			26640	-1090.4
										26660	-494.42			26660	-1091
										26680	-499.32			26680	-1091.6
										26700	-504.27			26700	-1092.2
										26720	-509.28			26720	-1092.8
										26740	-514.34			26740	-1093.4
										26760	-519.44			26760	-1094
										26780	-524.58			26780	-1094.6
										26800	-529.74			26800	-1095.2
										26820	-534.93			26820	-1095.7
										26840	-540.12			26840	-1096.3
										26860	-545.32			26860	-1096.8
										26880	-550.52			26880	-1097.3
										26900	-555.7			26900	-1097.8
										26920	-560.86			26920	-1098.3
										26940	-566			26940	-1098.8
										26960	-571.11			26960	-1099.2
										26980	-576.2			26980	-1099.7
										27000	-581.26			27000	-1100.2
										27020	-586.3			27020	-1100.6
										27040	-591.32			27040	-1101.1
										27060	-596.32			27060	-1101.6
										27080	-601.31			27080	-1102.1
										27100	-606.27			27100	-1102.6
										27120	-611.22			27120	-1103.2
										27140	-616.13			27140	-1103.8
										27160	-621.01			27160	-1104.4
										27180	-625.85			27180	-1105.1
										27200	-630.64			27200	-1105.9
										27220	-635.36			27220	-1106.6
										27240	-640.02			27240	-1107.5
										27260	-644.59			27260	-1108.3
										27280	-649.08			27280	-1109.1
										27300	-653.49			27300	-1109.9
										27320	-657.82			27320	-1110.7
										27340	-662.07			27340	-1111.4
										27360	-666.26			27360	-1112.1
										27380	-670.4			27380	-1112.6
										27400	-674.5			27400	-1113.1
										27420	-678.56			27420	-1113.5
										27440	-682.61			27440	-1113.8
										27460	-686.65			27460	-1114
										27480	-690.68			27480	-1114.2
										27500	-694.72			27500	-1114.3
										27520	-698.76			27520	-1114.3
										27540	-702.79			27540	-1114.4
										27560	-706.82			27560	-1114.4
										27580	-710.84			27580	-1114.4
										27600	-714.83			27600	-1114.5
										27620	-718.79			27620	-1114.6
										27640	-722.71			27640	-1114.7
										27660	-726.58			27660	-1114.9
										27680	-730.4			27680	-1115.1
										27700	-734.15			27700	-1115.3
										27720	-737.84			27720	-1115.6
										27740	-741.46			27740	-1115.9
										27760	-745.01			27760	-1116.2
										27780	-748.48			27780	-1116.6
										27800	-751.88			27800	-1117
										27820	-755.2			27820	-1117.4
										27840	-758.45			27840	-1117.8
										27860	-761.61			27860	-1118.2
										27880	-764.69			27880	-1118.6
										27900	-767.7			27900	-1119
										27920	-770.63			27920	-1119.4
										27940	-773.48			27940	-1119.8
										27960	-776.28			27960	-1120.2
										27980	-779.02			27980	-1120.5
										28000	-781.71			28000	-1120.9
										28020	-784.38			28020	-1121.3
										28040	-787.03			28040	-1121.7
										28060	-789.68			28060	-1122.1
										28080	-792.34			28080	-1122.6
										28100	-795.01			28100	-1123.1
										28120	-797.7			28120	-1123.6
										28140	-800.42			28140	-1124.1
										28160	-803.15			28160	-1124.7
										28180	-805.9			28180	-1125.2
										28200	-808.65			28200	-1125.7
										28220	-811.4			28220	-1126.2
										28240	-814.14			28240	-1126.7
										28260	-816.84			28260	-1127.2
										28280	-819.51			28280	-1127.6
										28300	-822.14			28300	-1128
										28320	-824.71			28320	-1128.4
										28340	-827.23			28340	-1128.8
										28360	-829.68			28360	-1129.2
										28380	-832.08			28380	-1129.5
										28400	-834.41			28400	-1129.9
										28420	-836.68			28420	-1130.2
										28440	-838.9			28440	-1130.6
										28460	-841.06			28460	-1131
										28480	-843.17			28480	-1131.4
										28500	-845.22			28500	-1131.8
										28520	-847.23			28520	-1132.2
										28540	-849.2			28540	-1132.6
										28560	-851.13			28560	-1133
										28580	-853.04			28580	-1133.3
										28600	-854.91			28600	-1133.7
										28620	-856.78			28620	-1134
										28640	-858.63			28640	-1134.3
										28660	-860.49			28660	-1134.6
										28680	-862.35			28680	-1134.8
										28700	-864.23			28700	-1135.1
										28720	-866.13			28720	-1135.3
										28740	-868.05			28740	-1135.6
										28760	-870			28760	-1135.9
										28780	-871.97			28780	-1136.3
										28800	-873.97			28800	-1136.6
										28820	-875.99			28820	-1137.1
										28840	-878.04			28840	-1137.6
										28860	-880.1			28860	-1138.2
										28880	-882.17			28880	-1138.8
										28900	-884.25			28900	-1139.4
										28920	-886.33			28920	-1140.1
										28940	-888.41			28940	-1140.7
										28960	-890.48			28960	-1141.4
										28980	-892.53			28980	-1142.1
										29000	-894.56			29000	-1142.7
										29020	-896.57			29020	-1143.2
										29040	-898.54			29040	-1143.7
										29060	-900.49			29060	-1144.2
										29080	-902.41			29080	-1144.7
										29100	-904.29			29100	-1145
										29120	-906.15			29120	-1145.4
										29140	-907.99			29140	-1145.7
										29160	-909.8			29160	-1146.1
										29180	-911.6			29180	-1146.4
										29200	-913.37			29200	-1146.7
										29220	-915.13			29220	-1147
										29240	-916.87			29240	-1147.4
										29260	-918.6			29260	-1147.8
										29280	-920.29			29280	-1148.2
										29300	-921.97			29300	-1148.6
										29320	-923.61			29320	-1149.1
										29340	-925.23			29340	-1149.6
										29360	-926.82			29360	-1150.1
										29380	-928.39			29380	-1150.6
										29400	-929.93			29400	-1151.2
										29420	-931.46			29420	-1151.7
										29440	-932.96			29440	-1152.3
										29460	-934.46			29460	-1152.8
										29480	-935.96			29480	-1153.4
										29500	-937.45			29500	-1153.9
										29520	-938.95			29520	-1154.4
										29540	-940.45			29540	-1154.9
										29560	-941.95			29560	-1155.4
										29580	-943.46			29580	-1155.8
										29600	-944.96			29600	-1156.3
										29620	-946.46			29620	-1156.7
										29640	-947.94			29640	-1157.2
										29660	-949.4			29660	-1157.6
										29680	-950.83			29680	-1158.1
										29700	-952.23			29700	-1158.5
										29720	-953.6			29720	-1159
										29740	-954.94			29740	-1159.6
										29760	-956.25			29760	-1160.1
										29780	-957.54			29780	-1160.6
										29800	-958.82			29800	-1161.2
										29820	-960.1			29820	-1161.8
										29840	-961.39			29840	-1162.4
										29860	-962.7			29860	-1163
										29880	-964.03			29880	-1163.6
										29900	-965.39			29900	-1164.1
										29920	-966.79			29920	-1164.6
										29940	-968.23			29940	-1165.1
										29960	-969.7			29960	-1165.6
										29980	-971.19			29980	-1166
										30000	-972.7			30000	-1166.3
										30020	-974.21			30020	-1166.6
										30040	-975.72			30040	-1166.9
										30060	-977.22			30060	-1167.2
										30080	-978.68			30080	-1167.4
										30100	-980.11			30100	-1167.6
										30120	-981.49			30120	-1167.7
										30140	-982.82			30140	-1167.9
										30160	-984.09			30160	-1168
										30180	-985.3			30180	-1168.1
										30200	-986.46			30200	-1168.2
										30220	-987.55			30220	-1168.4
										30240	-988.6			30240	-1168.5
										30260	-989.6			30260	-1168.7
										30280	-990.56			30280	-1168.9
										30300	-991.49			30300	-1169.1
										30320	-992.4			30320	-1169.4
										30340	-993.3			30340	-1169.7
										30360	-994.21			30360	-1170
										30380	-995.14			30380	-1170.4
										30400	-996.08			30400	-1170.8
										30420	-997.06			30420	-1171.3
										30440	-998.08			30440	-1171.7
										30460	-999.15			30460	-1172.2
										30480	-1000.3			30480	-1172.6
										30500	-1001.4			30500	-1173
										30520	-1002.6			30520	-1173.3
										30540	-1003.9			30540	-1173.6
										30560	-1005.2			30560	-1173.9
										30580	-1006.5			30580	-1174
										30600	-1007.8			30600	-1174.2
										30620	-1009.1			30620	-1174.2
										30640	-1010.4			30640	-1174.3
										30660	-1011.6			30660	-1174.3
										30680	-1012.9			30680	-1174.3
										30700	-1014.1			30700	-1174.3
										30720	-1015.3			30720	-1174.3
										30740	-1016.4			30740	-1174.4
										30760	-1017.5			30760	-1174.5
										30780	-1018.6			30780	-1174.6
										30800	-1019.6			30800	-1174.8
										30820	-1020.6			30820	-1175.1
										30840	-1021.7			30840	-1175.4
										30860	-1022.7			30860	-1175.7
										30880	-1023.7			30880	-1176
										30900	-1024.7			30900	-1176.4
										30920	-1025.7			30920	-1176.8
										30940	-1026.7			30940	-1177.1
										30960	-1027.8			30960	-1177.5
										30980	-1028.9			30980	-1177.8
										31000	-1029.9			31000	-1178.1
										31020	-1031			31020	-1178.4
										31040	-1032.1			31040	-1178.7
										31060	-1033.2			31060	-1178.9
										31080	-1034.3			31080	-1179.2
										31100	-1035.3			31100	-1179.5
										31120	-1036.3			31120	-1179.8
										31140	-1037.3			31140	-1180.1
										31160	-1038.3			31160	-1180.3
										31180	-1039.2			31180	-1180.6
										31200	-1040.2			31200	-1180.9
										31220	-1041.1			31220	-1181.2
										31240	-1042			31240	-1181.5
										31260	-1042.9			31260	-1181.8
										31280	-1043.8			31280	-1182.1
										31300	-1044.8			31300	-1182.5
										31320	-1045.8			31320	-1182.8
										31340	-1046.8			31340	-1183.1
										31360	-1047.9			31360	-1183.5
										31380	-1049			31380	-1183.9
										31400	-1050.1			31400	-1184.2
										31420	-1051.3			31420	-1184.6
										31440	-1052.4			31440	-1185
										31460	-1053.5			31460	-1185.4
										31480	-1054.6			31480	-1185.8
										31500	-1055.7			31500	-1186.2
										31520	-1056.7			31520	-1186.6
										31540	-1057.6			31540	-1186.9
										31560	-1058.4			31560	-1187.3
										31580	-1059.2			31580	-1187.7
										31600	-1059.9			31600	-1188
										31620	-1060.5			31620	-1188.4
										31640	-1061.1			31640	-1188.7
										31660	-1061.6			31660	-1189.1
										31680	-1062.1			31680	-1189.4
										31700	-1062.6			31700	-1189.8
										31720	-1063			31720	-1190.2
										31740	-1063.5			31740	-1190.6
										31760	-1064			31760	-1191.1
										31780	-1064.5			31780	-1191.6
										31800	-1065.1			31800	-1192.1
										31820	-1065.6			31820	-1192.7
										31840	-1066.3			31840	-1193.3
										31860	-1067			31860	-1193.9
										31880	-1067.7			31880	-1194.5
										31900	-1068.4			31900	-1195.2
										31920	-1069.2			31920	-1195.8
										31940	-1069.9			31940	-1196.5
										31960	-1070.7			31960	-1197.1
										31980	-1071.5			31980	-1197.8
										32000	-1072.2			32000	-1198.4
										32020	-1072.9			32020	-1198.9
										32040	-1073.6			32040	-1199.5
										32060	-1074.3			32060	-1200
										32080	-1074.9			32080	-1200.4
										32100	-1075.5			32100	-1200.9
										32120	-1076.1			32120	-1201.3
										32140	-1076.7			32140	-1201.7
										32160	-1077.3			32160	-1202
										32180	-1077.9			32180	-1202.3
										32200	-1078.5			32200	-1202.6
										32220	-1079.1			32220	-1202.9
										32240	-1079.8			32240	-1203.1
										32260	-1080.5			32260	-1203.4
										32280	-1081.2			32280	-1203.6
										32300	-1081.9			32300	-1203.9
										32320	-1082.7			32320	-1204.2
										32340	-1083.5			32340	-1204.6
										32360	-1084.4			32360	-1205
										32380	-1085.3			32380	-1205.4
										32400	-1086.2			32400	-1205.9
										32420	-1087.1			32420	-1206.4
										32440	-1088.1			32440	-1207
										32460	-1089			32460	-1207.6
										32480	-1089.9			32480	-1208.2
										32500	-1090.8			32500	-1208.9
										32520	-1091.6			32520	-1209.5
										32540	-1092.4			32540	-1210
										32560	-1093.1			32560	-1210.6
										32580	-1093.8			32580	-1211
										32600	-1094.4			32600	-1211.4
										32620	-1095			32620	-1211.7
										32640	-1095.6			32640	-1212
										32660	-1096.1			32660	-1212.2
										32680	-1096.6			32680	-1212.3
										32700	-1097.1			32700	-1212.4
										32720	-1097.6			32720	-1212.4
										32740	-1098.1			32740	-1212.5
										32760	-1098.6			32760	-1212.5
										32780	-1099.2			32780	-1212.5
										32800	-1099.8			32800	-1212.6
										32820	-1100.4			32820	-1212.7
										32840	-1101.1			32840	-1212.8
										32860	-1101.8			32860	-1213
										32880	-1102.6			32880	-1213.2
										32900	-1103.4			32900	-1213.4
										32920	-1104.3			32920	-1213.6
										32940	-1105.2			32940	-1213.8
										32960	-1106.2			32960	-1214.1
										32980	-1107.2			32980	-1214.4
										33000	-1108.2			33000	-1214.6
										33020	-1109.2			33020	-1214.9
										33040	-1110.2			33040	-1215.2
										33060	-1111.2			33060	-1215.5
										33080	-1112.2			33080	-1215.8
										33100	-1113.3			33100	-1216.1
										33120	-1114.3			33120	-1216.4
										33140	-1115.3			33140	-1216.7
										33160	-1116.2			33160	-1216.9
										33180	-1117.2			33180	-1217.1
										33200	-1118.2			33200	-1217.3
										33220	-1119.2			33220	-1217.5
										33240	-1120.1			33240	-1217.7
										33260	-1121.1			33260	-1217.8
										33280	-1122			33280	-1218
										33300	-1122.8			33300	-1218.1
										33320	-1123.7			33320	-1218.2
										33340	-1124.5			33340	-1218.4
										33360	-1125.3			33360	-1218.6
										33380	-1126			33380	-1218.8
										33400	-1126.7			33400	-1219
										33420	-1127.4			33420	-1219.3
										33440	-1128.1			33440	-1219.6
										33460	-1128.7			33460	-1220
										33480	-1129.3			33480	-1220.4
										33500	-1130			33500	-1220.9
										33520	-1130.6			33520	-1221.4
										33540	-1131.1			33540	-1222
										33560	-1131.7			33560	-1222.5
										33580	-1132.3			33580	-1223.1
										33600	-1132.8			33600	-1223.7
										33620	-1133.3			33620	-1224.4
										33640	-1133.7			33640	-1225
										33660	-1134.1			33660	-1225.6
										33680	-1134.5			33680	-1226.2
										33700	-1134.9			33700	-1226.8
										33720	-1135.3			33720	-1227.4
										33740	-1135.6			33740	-1227.9
										33760	-1135.9			33760	-1228.5
										33780	-1136.2			33780	-1228.9
										33800	-1136.5			33800	-1229.3
										33820	-1136.9			33820	-1229.7
										33840	-1137.2			33840	-1230
										33860	-1137.5			33860	-1230.3
										33880	-1137.9			33880	-1230.6
										33900	-1138.3			33900	-1230.8
										33920	-1138.7			33920	-1230.9
										33940	-1139.1			33940	-1231.1
										33960	-1139.5			33960	-1231.3
										33980	-1140			33980	-1231.4
										34000	-1140.4			34000	-1231.6
										34020	-1140.9			34020	-1231.8
										34040	-1141.4			34040	-1232.1
										34060	-1141.9			34060	-1232.3
										34080	-1142.4			34080	-1232.6
										34100	-1142.9			34100	-1232.9
										34120	-1143.5			34120	-1233.2
										34140	-1144.1			34140	-1233.6
										34160	-1144.7			34160	-1233.9
										34180	-1145.3			34180	-1234.3
										34200	-1146			34200	-1234.6
										34220	-1146.8			34220	-1235
										34240	-1147.5			34240	-1235.3
										34260	-1148.3			34260	-1235.7
										34280	-1149.1			34280	-1236
										34300	-1150			34300	-1236.3
										34320	-1150.8			34320	-1236.6
										34340	-1151.6			34340	-1236.9
										34360	-1152.4			34360	-1237.3
										34380	-1153.1			34380	-1237.6
										34400	-1153.9			34400	-1238
										34420	-1154.5			34420	-1238.3
										34440	-1155.2			34440	-1238.8
										34460	-1155.7			34460	-1239.2
										34480	-1156.3			34480	-1239.7
										34500	-1156.8			34500	-1240.2
										34520	-1157.3			34520	-1240.7
										34540	-1157.9			34540	-1241.2
										34560	-1158.4			34560	-1241.8
										34580	-1158.9			34580	-1242.4
										34600	-1159.4			34600	-1242.9
										34620	-1159.9			34620	-1243.5
										34640	-1160.5			34640	-1244
										34660	-1161.1			34660	-1244.5
										34680	-1161.7			34680	-1244.9
										34700	-1162.2			34700	-1245.3
										34720	-1162.8			34720	-1245.7
										34740	-1163.4			34740	-1246
										34760	-1164			34760	-1246.3
										34780	-1164.5			34780	-1246.5
										34800	-1165.1			34800	-1246.7
										34820	-1165.7			34820	-1246.9
										34840	-1166.2			34840	-1247.1
										34860	-1166.8			34860	-1247.3
										34880	-1167.4			34880	-1247.4
										34900	-1168			34900	-1247.6
										34920	-1168.7			34920	-1247.7
										34940	-1169.5			34940	-1247.9
										34960	-1170.3			34960	-1248.1
										34980	-1171.1			34980	-1248.2
										35000	-1172			35000	-1248.4
										35020	-1173			35020	-1248.7
										35040	-1174			35040	-1248.9
										35060	-1175			35060	-1249.2
										35080	-1176			35080	-1249.5
										35100	-1177			35100	-1249.9
										35120	-1178			35120	-1250.3
										35140	-1178.9			35140	-1250.8
										35160	-1179.7			35160	-1251.3
										35180	-1180.4			35180	-1251.8
										35200	-1181.1			35200	-1252.4
										35220	-1181.6			35220	-1253
										35240	-1182.1			35240	-1253.6
										35260	-1182.5			35260	-1254.2
										35280	-1182.8			35280	-1254.8
										35300	-1183			35300	-1255.4
										35320	-1183.2			35320	-1256.1
										35340	-1183.4			35340	-1256.6
										35360	-1183.6			35360	-1257.2
										35380	-1183.9			35380	-1257.8
										35400	-1184.1			35400	-1258.3
										35420	-1184.4			35420	-1258.8
										35440	-1184.7			35440	-1259.2
										35460	-1185.1			35460	-1259.7
										35480	-1185.5			35480	-1260
										35500	-1186			35500	-1260.4
										35520	-1186.5			35520	-1260.7
										35540	-1187			35540	-1260.9
										35560	-1187.6			35560	-1261.2
										35580	-1188.3			35580	-1261.4
										35600	-1188.9			35600	-1261.5
										35620	-1189.5			35620	-1261.7
										35640	-1190.2			35640	-1261.9
										35660	-1190.9			35660	-1262
										35680	-1191.5			35680	-1262.2
										35700	-1192.1			35700	-1262.4
										35720	-1192.8			35720	-1262.6
										35740	-1193.4			35740	-1262.8
										35760	-1194			35760	-1263.1
										35780	-1194.5			35780	-1263.4
										35800	-1195.1			35800	-1263.7
										35820	-1195.6			35820	-1264
										35840	-1196.1			35840	-1264.4
										35860	-1196.5			35860	-1264.9
										35880	-1196.9			35880	-1265.4
										35900	-1197.3			35900	-1265.9
										35920	-1197.7			35920	-1266.6
										35940	-1198			35940	-1267.3
										35960	-1198.3			35960	-1268
										35980	-1198.5			35980	-1268.8
										36000	-1198.8			36000	-1269.7
										36020	-1199			36020	-1270.6
										36040	-1199.2			36040	-1271.5
										36060	-1199.4			36060	-1272.4
										36080	-1199.7			36080	-1273.2
										36100	-1199.9			36100	-1274
										36120	-1200.2			36120	-1274.8
										36140	-1200.5			36140	-1275.5
										36160	-1200.8			36160	-1276.1
										36180	-1201.2			36180	-1276.5
										36200	-1201.6			36200	-1276.9
										36220	-1202			36220	-1277.2
										36240	-1202.5			36240	-1277.4
										36260	-1203.1			36260	-1277.5
										36280	-1203.8			36280	-1277.5
										36300	-1204.5			36300	-1277.5
										36320	-1205.2			36320	-1277.4
										36340	-1206			36340	-1277.3
										36360	-1206.8			36360	-1277.2
										36380	-1207.7			36380	-1277.2
										36400	-1208.6			36400	-1277.1
										36420	-1209.5			36420	-1277.1
										36440	-1210.4			36440	-1277
										36460	-1211.2			36460	-1277.1
										36480	-1212			36480	-1277.1
										36500	-1212.8			36500	-1277.2
										36520	-1213.5			36520	-1277.4
										36540	-1214.2			36540	-1277.6
										36560	-1214.7			36560	-1277.8
										36580	-1215.2			36580	-1278.1
										36600	-1215.7			36600	-1278.4
										36620	-1216.1			36620	-1278.8
										36640	-1216.4			36640	-1279.2
										36660	-1216.7			36660	-1279.7
										36680	-1216.9			36680	-1280.3
										36700	-1217.2			36700	-1280.9
										36720	-1217.5			36720	-1281.5
										36740	-1217.7			36740	-1282.1
										36760	-1218			36760	-1282.7
										36780	-1218.3			36780	-1283.3
										36800	-1218.6			36800	-1283.8
										36820	-1219			36820	-1284.3
										36840	-1219.3			36840	-1284.8
										36860	-1219.7			36860	-1285.2
										36880	-1220			36880	-1285.5
										36900	-1220.3			36900	-1285.9
										36920	-1220.7			36920	-1286.2
										36940	-1221			36940	-1286.5
										36960	-1221.3			36960	-1286.9
										36980	-1221.5			36980	-1287.3
										37000	-1221.8			37000	-1287.7
										37020	-1222.1			37020	-1288.2
										37040	-1222.4			37040	-1288.7
										37060	-1222.8			37060	-1289.3
										37080	-1223.1			37080	-1290
										37100	-1223.5			37100	-1290.6
										37120	-1224			37120	-1291.3
										37140	-1224.5			37140	-1291.9
										37160	-1225			37160	-1292.6
										37180	-1225.6			37180	-1293.2
										37200	-1226.2			37200	-1293.7
										37220	-1226.8			37220	-1294.2
										37240	-1227.5			37240	-1294.6
										37260	-1228.2			37260	-1294.9
										37280	-1229			37280	-1295.2
										37300	-1229.7			37300	-1295.4
										37320	-1230.5			37320	-1295.6
										37340	-1231.3			37340	-1295.7
										37360	-1232.1			37360	-1295.7
										37380	-1232.9			37380	-1295.8
										37400	-1233.7			37400	-1295.8
										37420	-1234.5			37420	-1295.7
										37440	-1235.3			37440	-1295.7
										37460	-1236.1			37460	-1295.6
										37480	-1236.8			37480	-1295.6
										37500	-1237.5			37500	-1295.5
										37520	-1238.1			37520	-1295.4
										37540	-1238.7			37540	-1295.3
										37560	-1239.3			37560	-1295.2
										37580	-1239.9			37580	-1295.1
										37600	-1240.4			37600	-1295.1
										37620	-1240.8			37620	-1295
										37640	-1241.2			37640	-1295
										37660	-1241.6			37660	-1295.1
										37680	-1242			37680	-1295.2
										37700	-1242.3			37700	-1295.4
										37720	-1242.5			37720	-1295.6
										37740	-1242.7			37740	-1295.9
										37760	-1242.9			37760	-1296.3
										37780	-1243.1			37780	-1296.7
										37800	-1243.2			37800	-1297.2
										37820	-1243.4			37820	-1297.7
										37840	-1243.5			37840	-1298.2
										37860	-1243.7			37860	-1298.8
										37880	-1243.9			37880	-1299.4
										37900	-1244.1			37900	-1300
										37920	-1244.3			37920	-1300.6
										37940	-1244.6			37940	-1301.2
										37960	-1244.9			37960	-1301.9
										37980	-1245.2			37980	-1302.6
										38000	-1245.6			38000	-1303.2
										38020	-1246			38020	-1303.9
										38040	-1246.4			38040	-1304.6
										38060	-1246.8			38060	-1305.3
										38080	-1247.3			38080	-1305.9
										38100	-1247.7			38100	-1306.5
										38120	-1248.1			38120	-1307.1
										38140	-1248.5			38140	-1307.6
										38160	-1249			38160	-1308.1
										38180	-1249.4			38180	-1308.6
										38200	-1249.8			38200	-1309
										38220	-1250.1			38220	-1309.3
										38240	-1250.5			38240	-1309.7
										38260	-1250.8			38260	-1310
										38280	-1251.1			38280	-1310.3
										38300	-1251.4			38300	-1310.6
										38320	-1251.7			38320	-1310.8
										38340	-1252			38340	-1311.1
										38360	-1252.3			38360	-1311.4
										38380	-1252.5			38380	-1311.6
										38400	-1252.8			38400	-1311.9
										38420	-1253			38420	-1312.1
										38440	-1253.3			38440	-1312.3
										38460	-1253.5			38460	-1312.5
										38480	-1253.7			38480	-1312.7
										38500	-1254			38500	-1312.9
										38520	-1254.2			38520	-1313
										38540	-1254.4			38540	-1313.1
										38560	-1254.7			38560	-1313.1
										38580	-1254.9			38580	-1313.2
										38600	-1255.2			38600	-1313.1
										38620	-1255.4			38620	-1313.1
										38640	-1255.7			38640	-1313
										38660	-1256			38660	-1312.8
										38680	-1256.3			38680	-1312.7
										38700	-1256.5			38700	-1312.5
										38720	-1256.8			38720	-1312.4
										38740	-1257.1			38740	-1312.2
										38760	-1257.3			38760	-1312.1
										38780	-1257.6			38780	-1312.1
										38800	-1257.8			38800	-1312.1
										38820	-1257.9			38820	-1312.2
										38840	-1258.1			38840	-1312.3
										38860	-1258.2			38860	-1312.5
										38880	-1258.3			38880	-1312.8
										38900	-1258.4			38900	-1313.1
										38920	-1258.4			38920	-1313.4
										38940	-1258.5			38940	-1313.8
										38960	-1258.5			38960	-1314.1
										38980	-1258.5			38980	-1314.4
										39000	-1258.6			39000	-1314.7
										39020	-1258.6			39020	-1314.9
										39040	-1258.7			39040	-1315.1
										39060	-1258.8			39060	-1315.2
										39080	-1258.9			39080	-1315.3
										39100	-1259.1			39100	-1315.4
										39120	-1259.3			39120	-1315.4
										39140	-1259.6			39140	-1315.5
										39160	-1259.9			39160	-1315.5
										39180	-1260.3			39180	-1315.5
										39200	-1260.7			39200	-1315.6
										39220	-1261.1			39220	-1315.7
										39240	-1261.6			39240	-1315.8
										39260	-1262.2			39260	-1316
										39280	-1262.7			39280	-1316.2
										39300	-1263.3			39300	-1316.5
										39320	-1263.9			39320	-1316.9
										39340	-1264.5			39340	-1317.3
										39360	-1265.1			39360	-1317.8
										39380	-1265.7			39380	-1318.3
										39400	-1266.3			39400	-1318.8
										39420	-1266.8			39420	-1319.3
										39440	-1267.3			39440	-1319.8
										39460	-1267.7			39460	-1320.3
										39480	-1268.1			39480	-1320.8
										39500	-1268.3			39500	-1321.3
										39520	-1268.5			39520	-1321.7
										39540	-1268.7			39540	-1322.1
										39560	-1268.7			39560	-1322.5
										39580	-1268.7			39580	-1322.8
										39600	-1268.6			39600	-1323.2
										39620	-1268.5			39620	-1323.5
										39640	-1268.3			39640	-1323.8
										39660	-1268.2			39660	-1324.2
										39680	-1268			39680	-1324.5
										39700	-1267.8			39700	-1324.9
										39720	-1267.7			39720	-1325.4
										39740	-1267.6			39740	-1325.8
										39760	-1267.5			39760	-1326.3
										39780	-1267.6			39780	-1326.8
										39800	-1267.7			39800	-1327.3
										39820	-1267.9			39820	-1327.8
										39840	-1268.1			39840	-1328.3
										39860	-1268.4			39860	-1328.8
										39880	-1268.8			39880	-1329.3
										39900	-1269.3			39900	-1329.8
										39920	-1269.7			39920	-1330.3
										39940	-1270.2			39940	-1330.7
[truncated: 8,449 more rows]

## Sheet: Supp_Fig_12
Figure 12a				Figure 12b				Figure 12c							Figure 12d						Figure 12e						Figure 12f
Time (ms)	Current (nA)			WT	E440Q	E440G		Time (ms)	Strontium	Barium	Magnesium	Calcium			Ca2+	Ba2+	Mg2+	Sr2+		Time (ms)	pH 6.0	pH 7.4	pH 8.0	pH 9.0			pH 6.0	pH 7.4	pH 8.0	pH 9.0
0	-1031.49		IC50_1	7.764	121.4	698.1		0	-1295.47	-280.762	-315.857			IC50_1	8.687	38.946	18.01	240.839		0	-497.437	-47.3022	-338.745	-497.437		IC50_1	15.683	10.95	10.196	9.046
20	-1031.49		IC50_2	7.204	66.71	877.3		20	-1300.04	-283.813	-315.857			IC50_2	7.941	44.864	26.336	360.392		20	-485.229	-41.1987	-344.849	-485.229		IC50_2	18.73	13.38	5.223	14.385
40	-1035.31		IC50_3	7.556	148.1	614.4		40	-1293.95	-277.71	-314.331			IC50_3	8.146	50.254	42.607	270.7		40	-482.178	-39.6729	-344.849	-482.178		IC50_3	24.516	4.117	12.56	7.74
60	-1029.97		IC50_4	7.458	82.53	1293		60	-1293.94	-286.865	-317.383			IC50_4	8.058	51.707	38.985	297.063		60	-491.333	-44.2505	-347.9	-491.333		IC50_4	34.738	3.02	10.057	6.693
80	-1035.31		IC50_5	6.147	167.8	641.2		80	-1300.04	-289.917	-312.805			IC50_5	6.8	45.615	32.981	189.793		80	-482.178	-42.7246	-341.797	-482.178		IC50_5	20.785	6.03	9.439	8.102
100	-1033.78		IC50_6	6.571	58.13	1160		100	-1295.48	-280.762	-317.383			IC50_6	7.433	39.224	35.414	381.29		100	-491.333	-38.147	-347.9	-491.333		IC50_6	23.629	7.228	7.052	10.443
120	-1032.26							120	-1295.47	-283.813	-317.383									120	-485.229	-47.3022	-347.9	-485.229
140	-1029.97							140	-1290.89	-289.917	-315.857									140	-491.333	-47.3022	-341.797	-491.333
160	-1035.31							160	-1300.05	-274.658	-312.805									160	-485.229	-45.7764	-350.952	-485.229
180	-1032.26							180	-1295.47	-280.762	-311.279									180	-488.281	-47.3022	-338.745	-488.281
200	-1026.92							200	-1293.95	-296.021	-309.753									200	-485.229	-42.7246	-332.642	-485.229
220	-1033.78							220	-1297	-289.917	-321.96									220	-479.126	-39.6729	-347.9	-479.126
240	-1033.02							240	-1297	-286.865	-318.909									240	-494.385	-45.7764	-347.9	-494.385
260	-1034.55							260	-1297	-289.917	-321.96									260	-497.437	-42.7246	-350.952	-497.437
280	-1033.78							280	-1296.99	-296.021	-318.909									280	-491.333	-36.6211	-354.004	-491.333
300	-1033.02							300	-1290.89	-283.813	-320.435									300	-482.178	-47.3022	-347.9	-482.178
320	-1033.78							320	-1289.37	-280.762	-318.909									320	-494.385	-47.3022	-344.849	-494.385
340	-1029.97							340	-1290.89	-280.762	-314.331									340	-482.178	-47.3022	-344.849	-482.178
360	-1027.68							360	-1290.89	-289.917	-323.486									360	-494.385	-42.7246	-350.952	-494.385
380	-1033.02							380	-1287.85	-277.71	-318.909									380	-482.178	-42.7246	-338.745	-482.178
400	-1028.44							400	-1296.99	-277.71	-318.909									400	-482.178	-45.7764	-344.849	-482.178
420	-1033.78							420	-1290.89	-271.606	-309.753									420	-479.126	-47.3022	-341.797	-479.126
440	-1029.97							440	-1293.95	-289.917	-321.96									440	-491.333	-39.6729	-347.9	-491.333
460	-1032.26							460	-1292.42	-280.762	-320.435									460	-494.385	-38.147	-347.9	-494.385
480	-1030.73							480	-1296.99	-280.762	-312.805									480	-485.229	-45.7764	-344.849	-485.229
500	-1033.02							500	-1290.9	-289.917	-321.96									500	-494.385	-41.1987	-347.9	-494.385
520	-1029.97							520	-1292.42	-289.917	-308.228									520	-485.229	-44.2505	-335.693	-485.229
540	-1036.83							540	-1295.47	-283.813	-315.857									540	-485.229	-51.8799	-344.849	-485.229
560	-1032.26							560	-1290.89	-277.71	-314.331									560	-482.178	-39.6729	-347.9	-482.178
580	-1028.44							580	-1286.32	-277.71	-315.857									580	-488.281	-47.3022	-347.9	-488.281
600	-1030.73							600	-1287.84	-289.917	-315.857									600	-497.437	-41.1987	-341.797	-497.437
620	-1035.31							620	-1292.42	-280.762	-311.279									620	-491.333	-45.7764	-326.538	-491.333
640	-1029.97							640	-1297	-289.917	-320.435									640	-488.281	-44.2505	-347.9	-488.281
660	-1033.02							660	-1292.42	-283.813	-314.331									660	-482.178	-42.7246	-347.9	-482.178
680	-1032.26							680	-1289.37	-274.658	-321.96									680	-482.178	-45.7764	-350.952	-482.178
700	-1028.44							700	-1292.42	-289.917	-317.383									700	-491.333	-50.354	-344.849	-491.333
720	-1033.02							720	-1293.94	-277.71	-318.909									720	-491.333	-39.6729	-350.952	-491.333
740	-1032.26							740	-1290.89	-283.813	-312.805									740	-494.385	-41.1987	-347.9	-494.385
760	-1029.97							760	-1287.85	-277.71	-315.857									760	-497.437	-47.3022	-338.745	-497.437
780	-1033.02							780	-1295.47	-296.021	-314.331									780	-482.178	-45.7764	-329.59	-482.178
800	-1029.97							800	-1292.42	-289.917	-311.279									800	-488.281	-48.8281	-338.745	-488.281
820	-1029.97							820	-1289.38	-271.606	-309.753									820	-494.385	-41.1987	-335.693	-494.385
840	-1034.55							840	-1290.89	-277.71	-308.228									840	-482.178	-50.354	-332.642	-482.178
860	-1035.31							860	-1295.47	-286.865	-311.279									860	-497.437	-35.0952	-344.849	-497.437
880	-1030.73							880	-1290.9	-292.969	-317.383									880	-491.333	-38.147	-341.797	-491.333
900	-1033.02							900	-1298.52	-271.606	-311.279									900	-479.126	-47.3022	-338.745	-479.126
920	-1033.78							920	-1290.89	-274.658	-309.753									920	-491.333	-42.7246	-341.797	-491.333
940	-1029.97							940	-1283.27	-274.658	-317.383									940	-494.385	-45.7764	-347.9	-494.385
960	-1033.02							960	-1286.31	-283.813	-321.96									960	-491.333	-44.2505	-347.9	-491.333
980	-1029.97							980	-1290.89	-289.917	-315.857									980	-488.281	-51.8799	-341.797	-488.281
1000	-1031.49							1000	-1287.84	-286.865	-320.435									1000	-488.281	-38.147	-344.849	-488.281
1020	-1029.97							1020	-1292.42	-280.762	-308.228									1020	-491.333	-39.6729	-335.693	-491.333
1040	-1037.6							1040	-1284.79	-286.865	-317.383									1040	-491.333	-36.6211	-344.849	-491.333
1060	-1030.73							1060	-1292.42	-289.917	-312.805									1060	-485.229	-47.3022	-347.9	-485.229
1080	-1035.31							1080	-1289.37	-289.917	-311.279									1080	-497.437	-44.2505	-341.797	-497.437
1100	-1036.07							1100	-1287.85	-289.917	-312.805									1100	-479.126	-44.2505	-335.693	-479.126
1120	-1032.26							1120	-1287.83	-274.658	-306.702									1120	-485.229	-41.1987	-329.59	-485.229
1140	-1029.21							1140	-1286.33	-283.813	-318.909									1140	-485.229	-38.147	-347.9	-485.229
1160	-1035.31							1160	-1295.46	-280.762	-312.805									1160	-494.385	-41.1987	-344.849	-494.385
1180	-1033.02							1180	-1286.32	-286.865	-320.435									1180	-488.281	-45.7764	-350.952	-488.281
1200	-1035.31							1200	-1289.36	-286.865	-320.435									1200	-488.281	-41.1987	-344.849	-488.281
1220	-1033.02							1220	-1280.22	-283.813	-311.279									1220	-488.281	-41.1987	-332.642	-488.281
1240	-1035.31							1240	-1287.84	-286.865	-311.279									1240	-497.437	-36.6211	-341.797	-497.437
1260	-1035.31							1260	-1293.94	-286.865	-315.857									1260	-491.333	-47.3022	-344.849	-491.333
1280	-1029.21							1280	-1286.31	-277.71	-314.331									1280	-488.281	-39.6729	-344.849	-488.281
1300	-1033.78							1300	-1284.8	-289.917	-315.857									1300	-494.385	-47.3022	-341.797	-494.385
1320	-1033.02							1320	-1286.31	-283.813	-312.805									1320	-488.281	-41.1987	-344.849	-488.281
1340	-1030.73							1340	-1286.32	-286.865	-315.857									1340	-491.333	-44.2505	-344.849	-491.333
1360	-1033.78							1360	-1281.74	-277.71	-312.805									1360	-494.385	-44.2505	-341.797	-494.385
1380	-1036.07							1380	-1290.89	-283.813	-312.805									1380	-491.333	-44.2505	-335.693	-491.333
1400	-1033.78							1400	-1280.22	-286.865	-315.857									1400	-488.281	-45.7764	-344.849	-488.281
1420	-1033.02							1420	-1287.84	-283.813	-311.279									1420	-482.178	-47.3022	-344.849	-482.178
1440	-1029.97							1440	-1290.89	-280.762	-312.805									1440	-479.126	-42.7246	-335.693	-479.126
1460	-1032.26							1460	-1290.89	-283.813	-314.331									1460	-497.437	-41.1987	-341.797	-497.437
1480	-1036.07							1480	-1286.33	-286.865	-314.331									1480	-494.385	-38.147	-347.9	-494.385
1500	-1033.02							1500	-1289.36	-277.71	-317.383									1500	-488.281	-45.7764	-347.9	-488.281
1520	-1033.02							1520	-1289.37	-283.813	-321.96									1520	-497.437	-47.3022	-344.849	-497.437
1540	-1032.26							1540	-1289.36	-274.658	-315.857									1540	-485.229	-39.6729	-344.849	-485.229
1560	-1033.02							1560	-1275.64	-283.813	-314.331									1560	-485.229	-44.2505	-338.745	-485.229
1580	-1037.6							1580	-1289.37	-286.865	-320.435									1580	-491.333	-44.2505	-344.849	-491.333
1600	-1029.21							1600	-1290.89	-292.969	-314.331									1600	-488.281	-41.1987	-332.642	-488.281
1620	-1033.78							1620	-1289.37	-280.762	-317.383									1620	-482.178	-35.0952	-344.849	-482.178
1640	-1035.31							1640	-1289.37	-274.658	-315.857									1640	-491.333	-36.6211	-344.849	-491.333
1660	-1029.21							1660	-1293.94	-280.762	-318.909									1660	-485.229	-36.6211	-344.849	-485.229
1680	-1036.07							1680	-1283.27	-277.71	-312.805									1680	-485.229	-50.354	-338.745	-485.229
1700	-1031.49							1700	-1286.31	-289.917	-320.435									1700	-491.333	-47.3022	-344.849	-491.333
1720	-1035.31							1720	-1284.79	-277.71	-315.857									1720	-494.385	-38.147	-347.9	-494.385
1740	-1037.6							1740	-1287.83	-286.865	-321.96									1740	-491.333	-39.6729	-347.9	-491.333
1760	-1036.07							1760	-1281.75	-286.865	-317.383									1760	-494.385	-44.2505	-344.849	-494.385
1780	-1031.49							1780	-1289.36	-280.762	-309.753									1780	-491.333	-39.6729	-335.693	-491.333
1800	-1034.55							1800	-1284.79	-286.865	-314.331									1800	-485.229	-41.1987	-332.642	-485.229
1820	-1033.78							1820	-1287.84	-283.813	-317.383									1820	-479.126	-42.7246	-347.9	-479.126
1840	-1039.12							1840	-1287.84	-280.762	-315.857									1840	-497.437	-42.7246	-344.849	-497.437
1860	-1030.73							1860	-1281.74	-289.917	-312.805									1860	-494.385	-35.0952	-347.9	-494.385
1880	-1031.49							1880	-1281.74	-289.917	-315.857									1880	-482.178	-44.2505	-341.797	-482.178
1900	-1031.49							1900	-1283.26	-274.658	-321.96									1900	-491.333	-45.7764	-350.952	-491.333
1920	-1034.55							1920	-1280.21	-280.762	-317.383									1920	-479.126	-38.147	-347.9	-479.126
1940	-1033.02							1940	-1283.27	-292.969	-311.279									1940	-497.437	-42.7246	-341.797	-497.437
1960	-1033.78							1960	-1287.84	-277.71	-318.909									1960	-476.074	-41.1987	-338.745	-476.074
1980	-1032.26							1980	-1287.84	-286.865	-317.383									1980	-497.437	-41.1987	-344.849	-497.437
2000	-1036.07							2000	-1286.32	-280.762	-318.909									2000	-485.229	-41.1987	-341.797	-485.229
2020	-1032.26							2020	-1289.36	-289.917	-311.279									2020	-485.229	-47.3022	-332.642	-485.229
2040	-1036.07							2040	-1277.17	-296.021	-311.279									2040	-482.178	-39.6729	-344.849	-482.178
2060	-1033.02							2060	-1277.16	-277.71	-312.805									2060	-491.333	-42.7246	-341.797	-491.333
2080	-1036.07							2080	-1281.74	-292.969	-314.331									2080	-485.229	-44.2505	-335.693	-485.229
2100	-1038.36							2100	-1289.36	-271.606	-317.383									2100	-491.333	-45.7764	-344.849	-491.333
2120	-1035.31							2120	-1287.84	-280.762	-318.909									2120	-485.229	-51.8799	-347.9	-485.229
2140	-1033.02							2140	-1284.79	-280.762	-314.331									2140	-491.333	-42.7246	-344.849	-491.333
2160	-1036.07							2160	-1277.17	-289.917	-315.857									2160	-494.385	-39.6729	-344.849	-494.385
2180	-1029.97							2180	-1280.21	-292.969	-317.383									2180	-491.333	-38.147	-338.745	-491.333
2200	-1028.44							2200	-1284.79	-283.813	-311.279									2200	-482.178	-41.1987	-341.797	-482.178
2220	-1032.26							2220	-1286.31	-286.865	-311.279									2220	-494.385	-36.6211	-335.693	-494.385
2240	-1036.07							2240	-1286.32	-277.71	-317.383									2240	-485.229	-35.0952	-338.745	-485.229
2260	-1037.6							2260	-1277.16	-277.71	-321.96									2260	-479.126	-38.147	-344.849	-479.126
2280	-1035.31							2280	-1277.16	-289.917	-317.383									2280	-503.54	-44.2505	-344.849	-503.54
2300	-1031.49							2300	-1286.31	-283.813	-312.805									2300	-488.281	-42.7246	-338.745	-488.281
2320	-1033.78							2320	-1290.88	-283.813	-315.857									2320	-488.281	-50.354	-332.642	-488.281
2340	-1037.6							2340	-1272.59	-283.813	-312.805									2340	-485.229	-41.1987	-335.693	-485.229
2360	-1036.83							2360	-1278.69	-292.969	-317.383									2360	-488.281	-48.8281	-338.745	-488.281
2380	-1034.55							2380	-1286.32	-274.658	-325.012									2380	-488.281	-42.7246	-347.9	-488.281
2400	-1033.78							2400	-1278.68	-283.813	-317.383									2400	-485.229	-50.354	-338.745	-485.229
2420	-1033.78							2420	-1280.21	-280.762	-311.279									2420	-485.229	-53.4058	-332.642	-485.229
2440	-1036.83							2440	-1280.22	-283.813	-315.857									2440	-488.281	-44.2505	-341.797	-488.281
2460	-1036.83							2460	-1283.26	-277.71	-318.909									2460	-494.385	-38.147	-347.9	-494.385
2480	-1030.73							2480	-1280.22	-283.813	-320.435									2480	-494.385	-44.2505	-344.849	-494.385
2500	-1033.02							2500	-1274.11	-286.865	-321.96									2500	-497.437	-47.3022	-341.797	-497.437
2520	-1036.07							2520	-1287.84	-277.71	-321.96									2520	-479.126	-39.6729	-344.849	-479.126
2540	-1037.6							2540	-1286.31	-280.762	-317.383									2540	-497.437	-45.7764	-335.693	-497.437
2560	-1029.97							2560	-1283.27	-292.969	-325.012									2560	-500.488	-44.2505	-344.849	-500.488
2580	-1035.31							2580	-1280.21	-289.917	-323.486									2580	-491.333	-42.7246	-344.849	-491.333
2600	-1029.97							2600	-1286.31	-289.917	-325.012									2600	-491.333	-47.3022	-341.797	-491.333
2620	-1035.31							2620	-1281.74	-277.71	-321.96									2620	-488.281	-47.3022	-341.797	-488.281
2640	-1034.55							2640	-1281.74	-274.658	-326.538									2640	-497.437	-42.7246	-347.9	-497.437
2660	-1034.55							2660	-1286.31	-280.762	-318.909									2660	-491.333	-44.2505	-341.797	-491.333
2680	-1034.55							2680	-1280.22	-292.969	-323.486									2680	-500.488	-41.1987	-341.797	-500.488
2700	-1028.44							2700	-1280.21	-286.865	-317.383									2700	-482.178	-47.3022	-335.693	-482.178
2720	-1033.78							2720	-1271.07	-283.813	-325.012									2720	-482.178	-44.2505	-347.9	-482.178
2740	-1035.31							2740	-1284.78	-283.813	-323.486									2740	-485.229	-41.1987	-347.9	-485.229
2760	-1029.97							2760	-1277.17	-280.762	-325.012									2760	-482.178	-42.7246	-341.797	-482.178
2780	-1029.97							2780	-1283.26	-280.762	-315.857									2780	-485.229	-42.7246	-335.693	-485.229
2800	-1029.21							2800	-1278.69	-292.969	-318.909									2800	-485.229	-45.7764	-341.797	-485.229
2820	-1028.44							2820	-1281.74	-289.917	-320.435									2820	-488.281	-36.6211	-341.797	-488.281
2840	-1034.55							2840	-1281.74	-283.813	-325.012									2840	-482.178	-42.7246	-341.797	-482.178
2860	-1029.97							2860	-1281.74	-283.813	-328.064									2860	-488.281	-47.3022	-347.9	-488.281
2880	-1031.49							2880	-1278.69	-289.917	-320.435									2880	-485.229	-39.6729	-335.693	-485.229
2900	-1033.78							2900	-1277.16	-286.865	-320.435									2900	-488.281	-47.3022	-332.642	-488.281
2920	-1033.02							2920	-1284.79	-286.865	-325.012									2920	-485.229	-41.1987	-338.745	-485.229
2940	-1033.02							2940	-1281.74	-280.762	-314.331									2940	-491.333	-44.2505	-329.59	-491.333
2960	-1030.73							2960	-1284.79	-280.762	-328.064									2960	-494.385	-39.6729	-344.849	-494.385
2980	-1031.49							2980	-1284.79	-277.71	-332.642									2980	-494.385	-42.7246	-350.952	-494.385
3000	-1029.97							3000	-1272.59	-296.021	-329.59									3000	-497.437	-42.7246	-347.9	-497.437
3020	-1031.49							3020	-1283.26	-280.762	-328.064									3020	-485.229	-42.7246	-344.849	-485.229
3040	-1034.55							3040	-1280.22	-283.813	-323.486									3040	-491.333	-36.6211	-341.797	-491.333
3060	-1031.49							3060	-1283.26	-271.606	-321.96									3060	-491.333	-42.7246	-329.59	-491.333
3080	-1032.26							3080	-1275.65	-283.813	-331.116									3080	-488.281	-51.8799	-350.952	-488.281
3100	-1031.49							3100	-1280.21	-280.762	-323.486									3100	-479.126	-42.7246	-341.797	-479.126
3120	-1033.78							3120	-1280.2	-277.71	-329.59									3120	-491.333	-47.3022	-341.797	-491.333
3140	-1033.78							3140	-1269.54	-280.762	-323.486									3140	-488.281	-38.147	-332.642	-488.281
3160	-1031.49							3160	-1275.64	-283.813	-325.012									3160	-491.333	-36.6211	-335.693	-491.333
3180	-1033.02							3180	-1278.68	-277.71	-332.642									3180	-491.333	-44.2505	-347.9	-491.333
3200	-1033.02							3200	-1277.17	-271.606	-331.116									3200	-482.178	-47.3022	-341.797	-482.178
3220	-1032.26							3220	-1278.68	-283.813	-323.486									3220	-485.229	-41.1987	-335.693	-485.229
3240	-1031.49							3240	-1281.74	-286.865	-328.064									3240	-485.229	-41.1987	-344.849	-485.229
3260	-1029.97							3260	-1281.74	-292.969	-331.116									3260	-494.385	-44.2505	-347.9	-494.385
3280	-1031.49							3280	-1272.59	-283.813	-323.486									3280	-482.178	-39.6729	-332.642	-482.178
3300	-1029.97							3300	-1280.21	-286.865	-328.064									3300	-494.385	-44.2505	-338.745	-494.385
3320	-1026.92							3320	-1286.31	-274.658	-326.538									3320	-485.229	-48.8281	-338.745	-485.229
3340	-1033.02							3340	-1280.22	-280.762	-328.064									3340	-491.333	-42.7246	-341.797	-491.333
3360	-1030.73							3360	-1278.69	-286.865	-320.435									3360	-497.437	-48.8281	-338.745	-497.437
3380	-1033.02							3380	-1278.69	-289.917	-323.486									3380	-491.333	-36.6211	-341.797	-491.333
3400	-1032.26							3400	-1268	-296.021	-335.693									3400	-479.126	-45.7764	-350.952	-479.126
3420	-1029.97							3420	-1278.69	-289.917	-334.167									3420	-494.385	-45.7764	-350.952	-494.385
3440	-1030.73							3440	-1280.21	-277.71	-332.642									3440	-491.333	-39.6729	-347.9	-491.333
3460	-1033.02							3460	-1271.06	-292.969	-326.538									3460	-491.333	-42.7246	-341.797	-491.333
3480	-1030.73							3480	-1271.06	-283.813	-325.012									3480	-497.437	-50.354	-344.849	-497.437
3500	-1031.49							3500	-1277.16	-286.865	-331.116									3500	-488.281	-47.3022	-344.849	-488.281
3520	-1029.97							3520	-1277.16	-286.865	-332.642									3520	-482.178	-48.8281	-347.9	-482.178
3540	-1029.97							3540	-1275.64	-280.762	-328.064									3540	-488.281	-41.1987	-335.693	-488.281
3560	-1030.73							3560	-1280.21	-286.865	-328.064									3560	-482.178	-41.1987	-341.797	-482.178
3580	-1023.86							3580	-1266.49	-277.71	-321.96									3580	-485.229	-44.2505	-335.693	-485.229
3600	-1026.15							3600	-1281.73	-286.865	-326.538									3600	-479.126	-47.3022	-335.693	-479.126
3620	-1029.21							3620	-1277.16	-283.813	-328.064									3620	-479.126	-42.7246	-341.797	-479.126
3640	-1030.73							3640	-1277.16	-271.606	-329.59									3640	-488.281	-44.2505	-341.797	-488.281
3660	-1029.21							3660	-1278.68	-283.813	-323.486									3660	-497.437	-38.147	-344.849	-497.437
3680	-1026.92							3680	-1275.64	-283.813	-328.064									3680	-488.281	-47.3022	-335.693	-488.281
3700	-1023.1							3700	-1275.64	-296.021	-329.59									3700	-494.385	-42.7246	-341.797	-494.385
3720	-1023.1							3720	-1277.15	-283.813	-329.59									3720	-482.178	-36.6211	-341.797	-482.178
3740	-1030.73							3740	-1274.11	-277.71	-331.116									3740	-494.385	-39.6729	-350.952	-494.385
3760	-1026.92							3760	-1271.06	-286.865	-329.59									3760	-482.178	-44.2505	-344.849	-482.178
3780	-1025.39							3780	-1269.53	-292.969	-325.012									3780	-485.229	-41.1987	-338.745	-485.229
3800	-1022.34							3800	-1266.49	-280.762	-325.012									3800	-482.178	-45.7764	-332.642	-482.178
3820	-1022.34							3820	-1278.68	-277.71	-332.642									3820	-476.074	-48.8281	-344.849	-476.074
3840	-1027.68							3840	-1274.1	-286.865	-328.064									3840	-494.385	-47.3022	-338.745	-494.385
3860	-1026.92							3860	-1269.54	-277.71	-332.642									3860	-497.437	-41.1987	-341.797	-497.437
3880	-1023.86							3880	-1274.11	-292.969	-329.59									3880	-497.437	-45.7764	-344.849	-497.437
3900	-1026.15							3900	-1275.63	-277.71	-328.064									3900	-488.281	-48.8281	-341.797	-488.281
3920	-1024.63							3920	-1272.58	-274.658	-323.486									3920	-479.126	-45.7764	-326.538	-479.126
3940	-1024.63							3940	-1275.63	-283.813	-329.59									3940	-482.178	-48.8281	-338.745	-482.178
3960	-1026.15							3960	-1277.17	-274.658	-334.167									3960	-485.229	-38.147	-341.797	-485.229
3980	-1022.34							3980	-1269.52	-280.762	-323.486									3980	-488.281	-48.8281	-338.745	-488.281
4000	-1026.15							4000	-1263.44	-283.813	-328.064									4000	-476.074	-39.6729	-344.849	-476.074
4020	-1019.29							4020	-1280.21	-286.865	-326.538									4020	-476.074	-38.147	-335.693	-476.074
4040	-1020.05							4040	-1277.16	-289.917	-329.59									4040	-479.126	-41.1987	-344.849	-479.126
4060	-1023.1							4060	-1269.54	-289.917	-331.116									4060	-485.229	-48.8281	-344.849	-485.229
4080	-1026.92							4080	-1275.63	-280.762	-325.012									4080	-491.333	-42.7246	-338.745	-491.333
4100	-1020.05							4100	-1272.58	-286.865	-332.642									4100	-494.385	-48.8281	-341.797	-494.385
4120	-1018.52							4120	-1268.01	-292.969	-334.167									4120	-473.022	-47.3022	-341.797	-473.022
4140	-1026.15							4140	-1274.11	-292.969	-318.909									4140	-494.385	-41.1987	-329.59	-494.385
4160	-1024.63							4160	-1269.53	-280.762	-326.538									4160	-482.178	-38.147	-338.745	-482.178
4180	-1023.1							4180	-1269.53	-292.969	-331.116									4180	-488.281	-50.354	-350.952	-488.281
4200	-1022.34							4200	-1274.1	-280.762	-325.012									4200	-485.229	-39.6729	-332.642	-485.229
4220	-1019.29							4220	-1268.02	-292.969	-321.96									4220	-488.281	-48.8281	-329.59	-488.281
4240	-1023.1							4240	-1274.11	-289.917	-321.96									4240	-485.229	-42.7246	-335.693	-485.229
4260	-1021.58							4260	-1272.57	-289.917	-326.538									4260	-485.229	-45.7764	-344.849	-485.229
4280	-1022.34							4280	-1274.11	-292.969	-323.486									4280	-491.333	-47.3022	-338.745	-491.333
4300	-1022.34							4300	-1268.01	-274.658	-332.642									4300	-485.229	-48.8281	-344.849	-485.229
4320	-1020.81							4320	-1264.96	-286.865	-328.064									4320	-488.281	-50.354	-344.849	-488.281
4340	-1022.34							4340	-1274.11	-280.762	-323.486									4340	-494.385	-41.1987	-332.642	-494.385
4360	-1020.81							4360	-1269.53	-289.917	-325.012									4360	-488.281	-41.1987	-347.9	-488.281
4380	-1014.71							4380	-1269.53	-277.71	-335.693									4380	-488.281	-44.2505	-347.9	-488.281
4400	-1023.1							4400	-1268.01	-283.813	-325.012									4400	-491.333	-38.147	-332.642	-491.333
4420	-1019.29							4420	-1271.06	-286.865	-328.064									4420	-482.178	-44.2505	-335.693	-482.178
4440	-1017							4440	-1274.11	-280.762	-323.486									4440	-482.178	-38.147	-326.538	-482.178
4460	-1021.58							4460	-1271.06	-277.71	-325.012									4460	-485.229	-38.147	-338.745	-485.229
4480	-1023.86							4480	-1271.05	-283.813	-329.59									4480	-497.437	-39.6729	-335.693	-497.437
4500	-1015.47							4500	-1268.02	-286.865	-329.59									4500	-485.229	-47.3022	-344.849	-485.229
4520	-1015.47							4520	-1274.1	-274.658	-332.642									4520	-469.971	-39.6729	-338.745	-469.971
4540	-1019.29							4540	-1274.11	-274.658	-332.642									4540	-476.074	-41.1987	-335.693	-476.074
4560	-1018.52							4560	-1271.06	-283.813	-331.116									4560	-485.229	-44.2505	-344.849	-485.229
4580	-1016.24							4580	-1268.01	-292.969	-321.96									4580	-491.333	-47.3022	-329.59	-491.333
4600	-1013.18							4600	-1268	-277.71	-335.693									4600	-491.333	-42.7246	-344.849	-491.333
4620	-1018.52							4620	-1268.01	-286.865	-334.167									4620	-491.333	-48.8281	-347.9	-491.333
4640	-1020.05							4640	-1266.48	-283.813	-325.012									4640	-482.178	-41.1987	-335.693	-482.178
4660	-1017							4660	-1272.58	-289.917	-332.642									4660	-491.333	-47.3022	-341.797	-491.333
4680	-1017							4680	-1268.01	-286.865	-332.642									4680	-482.178	-39.6729	-338.745	-482.178
4700	-1017.76							4700	-1269.52	-280.762	-328.064									4700	-494.385	-44.2505	-332.642	-494.385
4720	-1017							4720	-1268.02	-274.658	-331.116									4720	-491.333	-42.7246	-341.797	-491.333
4740	-1013.95							4740	-1272.58	-271.606	-335.693									4740	-488.281	-39.6729	-344.849	-488.281
4760	-1015.47							4760	-1271.06	-286.865	-329.59									4760	-488.281	-39.6729	-338.745	-488.281
4780	-1016.24							4780	-1277.15	-277.71	-331.116									4780	-479.126	-47.3022	-344.849	-479.126
4800	-1017							4800	-1269.54	-283.813	-331.116									4800	-494.385	-44.2505	-335.693	-494.385
4820	-1015.47							4820	-1274.1	-277.71	-328.064									4820	-491.333	-48.8281	-335.693	-491.333
4840	-1017.76							4840	-1269.53	-283.813	-332.642									4840	-482.178	-36.6211	-338.745	-482.178
4860	-1014.71							4860	-1269.53	-289.917	-328.064									4860	-485.229	-44.2505	-338.745	-485.229
4880	-1011.66							4880	-1263.44	-286.865	-326.538									4880	-482.178	-45.7764	-341.797	-482.178
4900	-1013.95							4900	-1271.05	-289.917	-325.012									4900	-485.229	-48.8281	-332.642	-485.229
4920	-1017							4920	-1272.59	-271.606	-337.219									4920	-482.178	-44.2505	-344.849	-482.178
4940	-1013.18							4940	-1266.48	-280.762	-331.116									4940	-494.385	-44.2505	-344.849	-494.385
4960	-1010.89							4960	-1275.62	-280.762	-335.693									4960	-485.229	-41.1987	-341.797	-485.229
4980	-1015.47							4980	-1266.49	-289.917	-329.59									4980	-497.437	-47.3022	-341.797	-497.437
5000	-1012.42							5000	-1268.01	-277.71	-329.59									5000	-491.333	-48.8281	-341.797	-491.333
5020	-1018.52							5020	-1268.01	-274.658	-331.116									5020	-485.229	-39.6729	-338.745	-485.229
5040	-1017.76							5040	-1274.1	-286.865	-323.486									5040	-485.229	-42.7246	-329.59	-485.229
5060	-1010.13							5060	-1264.96	-274.658	-332.642									5060	-494.385	-44.2505	-341.797	-494.385
5080	-1013.18							5080	-1264.96	-286.865	-332.642									5080	-494.385	-36.6211	-344.849	-494.385
5100	-1010.13							5100	-1269.53	-286.865	-337.219									5100	-482.178	-36.6211	-344.849	-482.178
5120	-1005.55							5120	-1271.05	-289.917	-329.59									5120	-485.229	-45.7764	-338.745	-485.229
5140	-1013.95							5140	-1269.53	-283.813	-334.167									5140	-482.178	-47.3022	-338.745	-482.178
5160	-1009.37							5160	-1264.95	-280.762	-331.116									5160	-488.281	-47.3022	-341.797	-488.281
5180	-1011.66							5180	-1261.9	-280.762	-331.116									5180	-485.229	-45.7764	-335.693	-485.229
5200	-1011.66							5200	-1260.37	-289.917	-334.167									5200	-497.437	-47.3022	-338.745	-497.437
5220	-1007.84							5220	-1269.53	-283.813	-335.693									5220	-479.126	-41.1987	-341.797	-479.126
5240	-1004.79							5240	-1266.48	-283.813	-325.012									5240	-500.488	-45.7764	-335.693	-500.488
5260	-1012.42							5260	-1274.1	-280.762	-321.96									5260	-494.385	-38.147	-329.59	-494.385
5280	-1007.08							5280	-1269.53	-289.917	-340.271									5280	-482.178	-41.1987	-350.952	-482.178
5300	-1006.32							5300	-1269.53	-280.762	-329.59									5300	-488.281	-44.2505	-335.693	-488.281
5320	-1007.08							5320	-1260.38	-277.71	-328.064									5320	-485.229	-39.6729	-335.693	-485.229
5340	-1010.13							5340	-1271.05	-289.917	-332.642									5340	-491.333	-42.7246	-338.745	-491.333
5360	-1003.27							5360	-1271.06	-292.969	-334.167									5360	-482.178	-35.0952	-341.797	-482.178
5380	-1005.55							5380	-1271.05	-286.865	-334.167									5380	-488.281	-42.7246	-344.849	-488.281
5400	-1000.98							5400	-1263.43	-277.71	-325.012									5400	-479.126	-38.147	-338.745	-479.126
5420	-1004.03							5420	-1272.59	-280.762	-328.064									5420	-494.385	-41.1987	-332.642	-494.385
5440	-1005.55							5440	-1271.05	-277.71	-332.642									5440	-488.281	-42.7246	-335.693	-488.281
5460	-1004.79							5460	-1268.01	-277.71	-341.797									5460	-482.178	-38.147	-354.004	-482.178
5480	-999.451							5480	-1266.48	-296.021	-329.59									5480	-488.281	-44.2505	-335.693	-488.281
5500	-1004.03							5500	-1266.48	-274.658	-328.064									5500	-485.229	-42.7246	-329.59	-485.229
5520	-1005.55							5520	-1264.96	-277.71	-329.59									5520	-494.385	-44.2505	-332.642	-494.385
5540	-1004.79							5540	-1274.1	-289.917	-332.642									5540	-482.178	-41.1987	-344.849	-482.178
5560	-996.399							5560	-1260.38	-289.917	-328.064									5560	-491.333	-39.6729	-335.693	-491.333
5580	-1003.27							5580	-1263.43	-289.917	-335.693									5580	-497.437	-42.7246	-344.849	-497.437
5600	-1000.21							5600	-1275.62	-289.917	-328.064									5600	-485.229	-48.8281	-335.693	-485.229
5620	-1002.5							5620	-1258.86	-283.813	-337.219									5620	-482.178	-38.147	-347.9	-482.178
5640	-999.451							5640	-1261.9	-292.969	-334.167									5640	-494.385	-38.147	-344.849	-494.385
5660	-1000.21							5660	-1263.43	-286.865	-334.167									5660	-500.488	-36.6211	-344.849	-500.488
5680	-1002.5							5680	-1268.01	-289.917	-332.642									5680	-491.333	-42.7246	-344.849	-491.333
5700	-998.688							5700	-1271.05	-283.813	-334.167									5700	-479.126	-48.8281	-341.797	-479.126
5720	-1003.27							5720	-1261.91	-286.865	-328.064									5720	-488.281	-47.3022	-332.642	-488.281
5740	-1000.21							5740	-1260.38	-289.917	-332.642									5740	-491.333	-45.7764	-335.693	-491.333
5760	-1000.21							5760	-1271.05	-286.865	-332.642									5760	-476.074	-42.7246	-344.849	-476.074
5780	-995.636							5780	-1268.01	-283.813	-335.693									5780	-491.333	-47.3022	-344.849	-491.333
5800	-1002.5							5800	-1263.42	-286.865	-332.642									5800	-494.385	-44.2505	-335.693	-494.385
5820	-1002.5							5820	-1266.48	-296.021	-337.219									5820	-479.126	-47.3022	-344.849	-479.126
5840	-1002.5							5840	-1257.33	-274.658	-338.745									5840	-488.281	-39.6729	-347.9	-488.281
5860	-1003.27							5860	-1266.48	-289.917	-331.116									5860	-494.385	-39.6729	-341.797	-494.385
5880	-1002.5							5880	-1263.42	-277.71	-323.486									5880	-479.126	-45.7764	-329.59	-479.126
5900	-998.688							5900	-1268.01	-286.865	-335.693									5900	-488.281	-38.147	-344.849	-488.281
5920	-999.451							5920	-1269.53	-289.917	-329.59									5920	-488.281	-45.7764	-341.797	-488.281
5940	-999.451							5940	-1274.1	-289.917	-332.642									5940	-488.281	-47.3022	-338.745	-488.281
5960	-1000.21							5960	-1261.92	-286.865	-334.167									5960	-500.488	-41.1987	-344.849	-500.488
5980	-1000.98							5980	-1272.57	-292.969	-326.538									5980	-482.178	-45.7764	-335.693	-482.178
6000	-996.399							6000	-1268.01	-280.762	-334.167									6000	-473.022	-38.147	-338.745	-473.022
6020	-1001.74							6020	-1266.47	-286.865	-334.167									6020	-491.333	-44.2505	-338.745	-491.333
6040	-1004.79							6040	-1261.91	-277.71	-335.693									6040	-485.229	-41.1987	-347.9	-485.229
6060	-997.162							6060	-1269.53	-280.762	-334.167									6060	-497.437	-44.2505	-341.797	-497.437
6080	-1000.98							6080	-1268	-280.762	-331.116									6080	-482.178	-42.7246	-335.693	-482.178
6100	-997.162							6100	-1263.44	-283.813	-334.167									6100	-473.022	-36.6211	-344.849	-473.022
6120	-1000.21							6120	-1267.99	-283.813	-332.642									6120	-485.229	-47.3022	-335.693	-485.229
6140	-999.451							6140	-1255.81	-286.865	-326.538									6140	-497.437	-42.7246	-329.59	-497.437
6160	-996.399							6160	-1268	-274.658	-331.116									6160	-491.333	-39.6729	-338.745	-491.333
6180	-997.162							6180	-1257.33	-286.865	-334.167									6180	-482.178	-39.6729	-332.642	-482.178
6200	-991.821							6200	-1271.05	-277.71	-335.693									6200	-488.281	-38.147	-344.849	-488.281
6220	-998.688							6220	-1260.37	-280.762	-335.693									6220	-488.281	-42.7246	-338.745	-488.281
6240	-997.925							6240	-1261.91	-271.606	-332.642									6240	-482.178	-39.6729	-341.797	-482.178
6260	-994.873							6260	-1260.38	-283.813	-331.116									6260	-494.385	-39.6729	-332.642	-494.385
6280	-996.399							6280	-1263.43	-286.865	-335.693									6280	-485.229	-42.7246	-341.797	-485.229
6300	-997.162							6300	-1261.9	-283.813	-341.797									6300	-491.333	-39.6729	-347.9	-491.333
6320	-993.347							6320	-1258.85	-274.658	-331.116									6320	-491.333	-41.1987	-335.693	-491.333
6340	-997.925							6340	-1268	-286.865	-328.064									6340	-488.281	-36.6211	-338.745	-488.281
6360	-994.873							6360	-1268	-280.762	-328.064									6360	-494.385	-44.2505	-335.693	-494.385
6380	-991.821							6380	-1258.86	-277.71	-332.642									6380	-485.229	-39.6729	-335.693	-485.229
6400	-995.636							6400	-1268	-289.917	-334.167									6400	-488.281	-48.8281	-338.745	-488.281
6420	-995.636							6420	-1263.43	-286.865	-338.745									6420	-485.229	-42.7246	-341.797	-485.229
6440	-994.11							6440	-1260.38	-283.813	-332.642									6440	-488.281	-42.7246	-338.745	-488.281
6460	-998.688							6460	-1260.38	-289.917	-332.642									6460	-485.229	-32.0435	-335.693	-485.229
6480	-994.873							6480	-1268	-286.865	-337.219									6480	-494.385	-48.8281	-344.849	-494.385
6500	-993.347							6500	-1257.33	-283.813	-332.642									6500	-476.074	-41.1987	-344.849	-476.074
6520	-997.925							6520	-1257.33	-280.762	-329.59									6520	-479.126	-47.3022	-329.59	-479.126
6540	-998.688							6540	-1261.89	-277.71	-328.064									6540	-494.385	-47.3022	-326.538	-494.385
6560	-997.925							6560	-1261.91	-280.762	-338.745									6560	-485.229	-41.1987	-341.797	-485.229
6580	-996.399							6580	-1264.94	-289.917	-337.219									6580	-485.229	-41.1987	-344.849	-485.229
6600	-996.399							6600	-1258.86	-286.865	-334.167									6600	-479.126	-38.147	-341.797	-479.126
6620	-997.162							6620	-1258.85	-283.813	-335.693									6620	-479.126	-41.1987	-338.745	-479.126
6640	-997.925							6640	-1266.48	-289.917	-328.064									6640	-476.074	-47.3022	-326.538	-476.074
6660	-994.11							6660	-1260.37	-283.813	-334.167									6660	-491.333	-42.7246	-335.693	-491.333
6680	-991.058							6680	-1258.86	-283.813	-328.064									6680	-497.437	-44.2505	-329.59	-497.437
6700	-991.821							6700	-1268	-289.917	-334.167									6700	-488.281	-42.7246	-344.849	-488.281
6720	-997.162							6720	-1266.47	-280.762	-334.167									6720	-485.229	-44.2505	-329.59	-485.229
6740	-997.925							6740	-1261.91	-286.865	-326.538									6740	-491.333	-39.6729	-329.59	-491.333
6760	-998.688							6760	-1258.85	-289.917	-332.642									6760	-485.229	-38.147	-335.693	-485.229
6780	-994.873							6780	-1261.9	-292.969	-335.693									6780	-479.126	-44.2505	-344.849	-479.126
6800	-997.162							6800	-1258.85	-277.71	-340.271									6800	-485.229	-41.1987	-341.797	-485.229
6820	-992.584							6820	-1271.04	-277.71	-328.064									6820	-479.126	-44.2505	-338.745	-479.126
6840	-993.347							6840	-1254.28	-274.658	-332.642									6840	-494.385	-39.6729	-344.849	-494.385
6860	-1001.74							6860	-1258.86	-280.762	-337.219									6860	-485.229	-41.1987	-338.745	-485.229
6880	-989.532							6880	-1261.89	-286.865	-329.59									6880	-485.229	-47.3022	-332.642	-485.229
6900	-997.162							6900	-1257.33	-283.813	-335.693									6900	-479.126	-36.6211	-341.797	-479.126
6920	-997.925							6920	-1258.85	-283.813	-334.167									6920	-482.178	-44.2505	-332.642	-482.178
6940	-1001.74							6940	-1258.85	-286.865	-329.59									6940	-482.178	-38.147	-341.797	-482.178
6960	-999.451							6960	-1268	-286.865	-331.116									6960	-485.229	-45.7764	-335.693	-485.229
6980	-993.347							6980	-1257.33	-277.71	-340.271									6980	-479.126	-48.8281	-341.797	-479.126
7000	-997.162							7000	-1263.42	-289.917	-337.219									7000	-482.178	-42.7246	-335.693	-482.178
7020	-996.399							7020	-1257.33	-289.917	-335.693									7020	-491.333	-44.2505	-338.745	-491.333
7040	-997.925							7040	-1263.43	-292.969	-331.116									7040	-488.281	-44.2505	-332.642	-488.281
7060	-996.399							7060	-1261.91	-283.813	-335.693									7060	-482.178	-41.1987	-338.745	-482.178
7080	-999.451							7080	-1260.37	-274.658	-326.538									7080	-479.126	-32.0435	-332.642	-479.126
7100	-997.162							7100	-1263.43	-286.865	-334.167									7100	-479.126	-47.3022	-335.693	-479.126
7120	-993.347							7120	-1268	-283.813	-337.219									7120	-479.126	-50.354	-338.745	-479.126
7140	-1000.98							7140	-1251.23	-286.865	-335.693									7140	-491.333	-45.7764	-338.745	-491.333
7160	-999.451							7160	-1261.89	-283.813	-329.59									7160	-479.126	-30.5176	-341.797	-479.126
7180	-995.636							7180	-1258.85	-296.021	-332.642									7180	-488.281	-47.3022	-344.849	-488.281
7200	-994.873							7200	-1257.32	-289.917	-332.642									7200	-488.281	-45.7764	-338.745	-488.281
7220	-995.636							7220	-1260.38	-280.762	-331.116									7220	-479.126	-39.6729	-329.59	-479.126
7240	-994.873							7240	-1258.85	-289.917	-337.219									7240	-482.178	-45.7764	-341.797	-482.178
7260	-997.925							7260	-1263.43	-283.813	-335.693									7260	-482.178	-36.6211	-344.849	-482.178
7280	-992.584							7280	-1263.43	-286.865	-343.323									7280	-491.333	-39.6729	-344.849	-491.333
7300	-990.295							7300	-1268	-286.865	-340.271									7300	-485.229	-47.3022	-344.849	-485.229
7320	-993.347							7320	-1258.85	-277.71	-334.167									7320	-476.074	-44.2505	-341.797	-476.074
7340	-993.347							7340	-1268	-283.813	-338.745									7340	-482.178	-41.1987	-344.849	-482.178
7360	-997.925							7360	-1261.91	-277.71	-337.219									7360	-479.126	-50.354	-338.745	-479.126
7380	-997.162							7380	-1266.47	-280.762	-332.642									7380	-488.281	-44.2505	-335.693	-488.281
7400	-995.636							7400	-1260.38	-280.762	-334.167									7400	-476.074	-50.354	-332.642	-476.074
7420	-994.11							7420	-1261.9	-286.865	-335.693									7420	-485.229	-41.1987	-329.59	-485.229
7440	-991.821							7440	-1263.43	-286.865	-329.59									7440	-488.281	-42.7246	-326.538	-488.281
7460	-996.399							7460	-1255.8	-286.865	-335.693									7460	-482.178	-44.2505	-341.797	-482.178
7480	-992.584							7480	-1258.85	-280.762	-337.219									7480	-491.333	-42.7246	-341.797	-491.333
7500	-991.058							7500	-1255.8	-277.71	-335.693									7500	-491.333	-44.2505	-338.745	-491.333
7520	-994.11							7520	-1260.37	-296.021	-325.012									7520	-488.281	-48.8281	-332.642	-488.281
7540	-994.11							7540	-1251.22	-271.606	-326.538									7540	-479.126	-42.7246	-320.435	-479.126
7560	-997.162							7560	-1258.85	-289.917	-332.642									7560	-488.281	-41.1987	-338.745	-488.281
7580	-993.347							7580	-1257.33	-286.865	-335.693									7580	-488.281	-36.6211	-344.849	-488.281
7600	-995.636							7600	-1257.32	-292.969	-334.167									7600	-476.074	-38.147	-338.745	-476.074
7620	-999.451							7620	-1260.37	-277.71	-326.538									7620	-488.281	-48.8281	-332.642	-488.281
7640	-996.399							7640	-1254.27	-277.71	-326.538									7640	-500.488	-41.1987	-323.486	-500.488
7660	-997.162							7660	-1254.28	-296.021	-331.116									7660	-485.229	-41.1987	-344.849	-485.229
7680	-994.11							7680	-1257.32	-289.917	-331.116									7680	-485.229	-30.5176	-329.59	-485.229
7700	-997.162							7700	-1257.33	-289.917	-332.642									7700	-494.385	-42.7246	-338.745	-494.385
7720	-995.636							7720	-1266.47	-286.865	-338.745									7720	-476.074	-47.3022	-341.797	-476.074
7740	-995.636							7740	-1255.8	-283.813	-325.012									7740	-479.126	-45.7764	-326.538	-479.126
7760	-995.636							7760	-1249.7	-286.865	-334.167									7760	-488.281	-41.1987	-341.797	-488.281
7780	-995.636							7780	-1252.75	-286.865	-337.219									7780	-479.126	-44.2505	-338.745	-479.126
7800	-995.636							7800	-1257.33	-286.865	-335.693									7800	-482.178	-42.7246	-341.797	-482.178
7820	-996.399							7820	-1258.84	-296.021	-331.116									7820	-485.229	-44.2505	-341.797	-485.229
7840	-995.636							7840	-1255.8	-283.813	-332.642									7840	-485.229	-47.3022	-344.849	-485.229
7860	-996.399							7860	-1254.28	-283.813	-326.538									7860	-491.333	-41.1987	-332.642	-491.333
7880	-997.925							7880	-1261.9	-296.021	-328.064									7880	-476.074	-36.6211	-329.59	-476.074
7900	-994.11							7900	-1258.85	-280.762	-334.167									7900	-482.178	-41.1987	-338.745	-482.178
7920	-992.584							7920	-1266.47	-289.917	-332.642									7920	-485.229	-45.7764	-332.642	-485.229
7940	-993.347							7940	-1252.76	-289.917	-328.064									7940	-491.333	-39.6729	-332.642	-491.333
7960	-991.821							7960	-1258.85	-283.813	-334.167									7960	-476.074	-35.0952	-335.693	-476.074
7980	-989.532							7980	-1261.9	-274.658	-334.167									7980	-491.333	-33.5693	-344.849	-491.333
8000	-991.821							8000	-1260.38	-286.865	-338.745									8000	-482.178	-42.7246	-341.797	-482.178
8020	-990.295							8020	-1257.33	-289.917	-332.642									8020	-482.178	-48.8281	-338.745	-482.178
8040	-988.77							8040	-1260.38	-283.813	-334.167									8040	-491.333	-44.2505	-335.693	-491.333
8060	-988.007							8060	-1263.42	-289.917	-332.642									8060	-488.281	-41.1987	-335.693	-488.281
8080	-987.244							8080	-1251.23	-283.813	-338.745									8080	-488.281	-42.7246	-344.849	-488.281
8100	-991.821							8100	-1263.42	-286.865	-331.116									8100	-485.229	-42.7246	-341.797	-485.229
8120	-986.481							8120	-1260.38	-286.865	-329.59									8120	-482.178	-39.6729	-326.538	-482.178
8140	-988.77							8140	-1263.42	-283.813	-340.271									8140	-482.178	-50.354	-344.849	-482.178
8160	-988.007							8160	-1258.86	-286.865	-329.59									8160	-482.178	-44.2505	-329.59	-482.178
8180	-985.718							8180	-1258.85	-283.813	-335.693									8180	-494.385	-36.6211	-335.693	-494.385
8200	-982.666							8200	-1264.95	-274.658	-334.167									8200	-485.229	-42.7246	-332.642	-485.229
8220	-988.007							8220	-1252.75	-283.813	-329.59									8220	-482.178	-38.147	-332.642	-482.178
8240	-987.244							8240	-1258.85	-280.762	-332.642									8240	-497.437	-42.7246	-341.797	-497.437
8260	-987.244							8260	-1258.85	-289.917	-335.693									8260	-488.281	-36.6211	-341.797	-488.281
8280	-988.007							8280	-1254.28	-280.762	-338.745									8280	-482.178	-32.0435	-338.745	-482.178
8300	-986.481							8300	-1255.8	-283.813	-334.167									8300	-488.281	-48.8281	-338.745	-488.281
8320	-988.77							8320	-1255.8	-280.762	-329.59									8320	-482.178	-45.7764	-335.693	-482.178
8340	-988.007							8340	-1260.37	-283.813	-335.693									8340	-494.385	-44.2505	-338.745	-494.385
8360	-991.058							8360	-1251.22	-292.969	-335.693									8360	-479.126	-38.147	-341.797	-479.126
8380	-984.192							8380	-1251.23	-274.658	-328.064									8380	-482.178	-42.7246	-332.642	-482.178
8400	-987.244							8400	-1258.84	-277.71	-340.271									8400	-485.229	-44.2505	-344.849	-485.229
8420	-988.007							8420	-1261.9	-274.658	-334.167									8420	-482.178	-38.147	-335.693	-482.178
8440	-994.11							8440	-1258.85	-286.865	-334.167									8440	-479.126	-44.2505	-338.745	-479.126
8460	-989.532							8460	-1260.38	-277.71	-328.064									8460	-491.333	-39.6729	-329.59	-491.333
8480	-988.007							8480	-1257.33	-283.813	-337.219									8480	-494.385	-44.2505	-341.797	-494.385
8500	-991.058							8500	-1255.79	-280.762	-331.116									8500	-488.281	-42.7246	-338.745	-488.281
8520	-988.77							8520	-1251.22	-280.762	-331.116									8520	-488.281	-47.3022	-326.538	-488.281
8540	-991.821							8540	-1251.23	-280.762	-329.59									8540	-488.281	-48.8281	-329.59	-488.281
8560	-988.77							8560	-1251.22	-289.917	-331.116									8560	-488.281	-39.6729	-335.693	-488.281
8580	-989.532							8580	-1257.32	-277.71	-338.745									8580	-476.074	-39.6729	-347.9	-476.074
8600	-992.584							8600	-1252.74	-289.917	-334.167									8600	-476.074	-35.0952	-335.693	-476.074
8620	-992.584							8620	-1249.7	-283.813	-335.693									8620	-485.229	-36.6211	-338.745	-485.229
8640	-991.058							8640	-1257.32	-292.969	-332.642									8640	-476.074	-45.7764	-338.745	-476.074
8660	-991.821							8660	-1252.74	-277.71	-329.59									8660	-494.385	-36.6211	-338.745	-494.385
8680	-985.718							8680	-1264.95	-292.969	-341.797									8680	-485.229	-38.147	-347.9	-485.229
8700	-988.007							8700	-1249.7	-289.917	-335.693									8700	-491.333	-41.1987	-329.59	-491.333
8720	-991.821							8720	-1251.22	-277.71	-326.538									8720	-476.074	-44.2505	-326.538	-476.074
8740	-993.347							8740	-1251.23	-286.865	-335.693									8740	-485.229	-42.7246	-341.797	-485.229
8760	-992.584							8760	-1255.8	-283.813	-326.538									8760	-488.281	-48.8281	-329.59	-488.281
8780	-991.058							8780	-1260.37	-280.762	-338.745									8780	-476.074	-42.7246	-335.693	-476.074
8800	-991.821							8800	-1255.8	-289.917	-335.693									8800	-482.178	-42.7246	-341.797	-482.178
8820	-993.347							8820	-1264.94	-289.917	-329.59									8820	-479.126	-48.8281	-329.59	-479.126
8840	-996.399							8840	-1258.86	-289.917	-334.167									8840	-485.229	-42.7246	-332.642	-485.229
8860	-991.821							8860	-1254.27	-286.865	-341.797									8860	-482.178	-45.7764	-341.797	-482.178
8880	-996.399							8880	-1252.76	-280.762	-332.642									8880	-494.385	-35.0952	-335.693	-494.385
8900	-994.873							8900	-1249.69	-274.658	-335.693									8900	-479.126	-38.147	-332.642	-479.126
8920	-993.347							8920	-1257.32	-292.969	-338.745									8920	-488.281	-48.8281	-338.745	-488.281
8940	-991.821							8940	-1252.75	-283.813	-331.116									8940	-485.229	-38.147	-332.642	-485.229
8960	-993.347							8960	-1249.7	-283.813	-332.642									8960	-476.074	-39.6729	-341.797	-476.074
8980	-997.925							8980	-1255.79	-292.969	-332.642									8980	-479.126	-41.1987	-335.693	-479.126
9000	-996.399							9000	-1261.9	-280.762	-335.693									9000	-473.022	-44.2505	-335.693	-473.022
9020	-994.873							9020	-1254.27	-283.813	-329.59									9020	-479.126	-41.1987	-332.642	-479.126
9040	-991.821							9040	-1251.22	-277.71	-332.642									9040	-491.333	-44.2505	-332.642	-491.333
9060	-992.584							9060	-1251.22	-280.762	-338.745									9060	-476.074	-48.8281	-341.797	-476.074
9080	-997.162							9080	-1260.37	-283.813	-332.642									9080	-482.178	-42.7246	-329.59	-482.178
9100	-989.532							9100	-1257.33	-286.865	-337.219									9100	-488.281	-39.6729	-332.642	-488.281
9120	-997.925							9120	-1255.79	-286.865	-335.693									9120	-479.126	-47.3022	-338.745	-479.126
9140	-994.873							9140	-1252.76	-292.969	-338.745									9140	-491.333	-42.7246	-341.797	-491.333
9160	-994.873							9160	-1261.9	-283.813	-338.745									9160	-485.229	-38.147	-338.745	-485.229
9180	-990.295							9180	-1257.32	-292.969	-334.167									9180	-485.229	-39.6729	-332.642	-485.229
9200	-994.11							9200	-1257.32	-280.762	-335.693									9200	-479.126	-44.2505	-338.745	-479.126
9220	-993.347							9220	-1257.32	-280.762	-335.693									9220	-479.126	-44.2505	-338.745	-479.126
9240	-997.925							9240	-1255.8	-289.917	-329.59									9240	-491.333	-45.7764	-329.59	-491.333
9260	-997.925							9260	-1260.37	-289.917	-337.219									9260	-485.229	-44.2505	-332.642	-485.229
9280	-995.636							9280	-1255.79	-286.865	-338.745									9280	-479.126	-39.6729	-341.797	-479.126
9300	-992.584							9300	-1248.18	-283.813	-334.167									9300	-473.022	-44.2505	-335.693	-473.022
9320	-998.688							9320	-1257.32	-286.865	-337.219									9320	-485.229	-44.2505	-335.693	-485.229
9340	-998.688							9340	-1254.27	-280.762	-335.693									9340	-491.333	-42.7246	-344.849	-491.333
9360	-993.347							9360	-1254.27	-277.71	-337.219									9360	-482.178	-41.1987	-329.59	-482.178
9380	-996.399							9380	-1254.28	-289.917	-329.59									9380	-485.229	-44.2505	-326.538	-485.229
9400	-994.873							9400	-1249.7	-296.021	-340.271									9400	-488.281	-38.147	-338.745	-488.281
9420	-993.347							9420	-1255.79	-280.762	-340.271									9420	-479.126	-38.147	-338.745	-479.126
9440	-996.399							9440	-1255.8	-289.917	-338.745									9440	-491.333	-39.6729	-332.642	-491.333
9460	-1000.21							9460	-1254.27	-286.865	-329.59									9460	-485.229	-36.6211	-326.538	-485.229
9480	-997.162							9480	-1251.22	-283.813	-337.219	-2142.36								9480	-485.229	-42.7246	-344.849	-485.229
9500	-994.873							9500	-1251.22	-286.865	-341.797	-2141.26								9500	-482.178	-44.2505	-341.797	-482.178
9520	-997.925							9520	-1257.32	-280.762	-340.271	-2140.19								9520	-476.074	-41.1987	-341.797	-476.074
9540	-1000.21							9540	-1252.75	-280.762	-337.219	-2139.13								9540	-473.022	-38.147	-335.693	-473.022
9560	-999.451							9560	-1248.17	-286.865	-337.219	-2138.1								9560	-488.281	-45.7764	-338.745	-488.281
9580	-997.925							9580	-1249.69	-277.71	-335.693	-2137.09								9580	-476.074	-42.7246	-341.797	-476.074
9600	-1001.74							9600	-1252.75	-286.865	-335.693	-2136.1								9600	-476.074	-42.7246	-335.693	-476.074
9620	-996.399							9620	-1255.79	-280.762	-343.323	-2135.12								9620	-488.281	-44.2505	-341.797	-488.281
9640	-1002.5							9640	-1254.27	-274.658	-332.642	-2134.17								9640	-479.126	-50.354	-323.486	-479.126
9660	-999.451							9660	-1254.27	-274.658	-328.064	-2133.24								9660	-488.281	-44.2505	-329.59	-488.281
9680	-998.688							9680	-1257.33	-283.813	-331.116	-2132.32								9680	-488.281	-42.7246	-329.59	-488.281
9700	-998.688							9700	-1263.42	-289.917	-337.219	-2131.42								9700	-479.126	-45.7764	-329.59	-479.126
9720	-998.688							9720	-1246.65	-271.606	-341.797	-2130.53								9720	-485.229	-45.7764	-338.745	-485.229
9740	-1000.21							9740	-1252.75	-283.813	-331.116	-2129.65								9740	-482.178	-39.6729	-329.59	-482.178
9760	-1002.5							9760	-1252.75	-289.917	-334.167	-2128.79								9760	-476.074	-42.7246	-329.59	-476.074
9780	-998.688							9780	-1255.79	-283.813	-341.797	-2127.94								9780	-485.229	-42.7246	-338.745	-485.229
9800	-997.925							9800	-1248.18	-277.71	-332.642	-2127.1								9800	-485.229	-41.1987	-326.538	-485.229
9820	-998.688							9820	-1255.79	-286.865	-335.693	-2126.28								9820	-476.074	-38.147	-335.693	-476.074
9840	-1001.74							9840	-1252.76	-286.865	-337.219	-2125.47								9840	-494.385	-41.1987	-335.693	-494.385
9860	-1003.27							9860	-1249.69	-283.813	-331.116	-2124.67								9860	-488.281	-41.1987	-329.59	-488.281
9880	-999.451							9880	-1248.17	-280.762	-332.642	-2123.9								9880	-488.281	-36.6211	-335.693	-488.281
9900	-1000.98							9900	-1254.27	-277.71	-331.116	-2123.13								9900	-476.074	-44.2505	-332.642	-476.074
9920	-1000.98							9920	-1251.22	-286.865	-335.693	-2122.39								9920	-476.074	-41.1987	-335.693	-476.074
9940	-1002.5							9940	-1254.27	-274.658	-338.745	-2121.66								9940	-485.229	-41.1987	-332.642	-485.229
9960	-1000.21							9960	-1251.22	-280.762	-332.642	-2120.94								9960	-479.126	-35.0952	-332.642	-479.126
9980	-1001.74							9980	-1252.74	-283.813	-335.693	-2120.24								9980	-485.229	-42.7246	-332.642	-485.229
10000	-998.688							10000	-1255.81	-292.969	-341.797	-2119.54								10000	-482.178	-39.6729	-344.849	-482.178
10020	-999.451							10020	-1255.8	-289.917	-341.797	-2118.85								10020	-488.281	-44.2505	-338.745	-488.281
10040	-1005.55							10040	-1255.79	-286.865	-332.642	-2118.17								10040	-479.126	-39.6729	-323.486	-479.126
10060	-1001.74							10060	-1249.69	-286.865	-338.745	-2117.49								10060	-488.281	-44.2505	-341.797	-488.281
10080	-1000.21							10080	-1243.59	-289.917	-329.59	-2116.82								10080	-485.229	-45.7764	-329.59	-485.229
10100	-997.925							10100	-1251.22	-286.865	-340.271	-2116.14								10100	-482.178	-42.7246	-338.745	-482.178
10120	-1004.79							10120	-1248.16	-292.969	-343.323	-2115.46								10120	-485.229	-47.3022	-341.797	-485.229
10140	-1004.03							10140	-1252.75	-292.969	-335.693	-2114.78								10140	-482.178	-36.6211	-332.642	-482.178
10160	-1005.55							10160	-1254.27	-296.021	-338.745	-2114.1								10160	-485.229	-44.2505	-332.642	-485.229
10180	-1002.5							10180	-1252.75	-277.71	-332.642	-2113.42								10180	-479.126	-36.6211	-335.693	-479.126
10200	-1001.74							10200	-1254.28	-286.865	-334.167	-2112.73								10200	-485.229	-44.2505	-338.745	-485.229
10220	-1002.5							10220	-1251.21	-280.762	-332.642	-2112.05								10220	-485.229	-42.7246	-329.59	-485.229
10240	-1001.74							10240	-1252.76	-289.917	-338.745	-2111.37								10240	-488.281	-42.7246	-332.642	-488.281
10260	-1005.55							10260	-1257.31	-292.969	-338.745	-2110.7								10260	-491.333	-39.6729	-341.797	-491.333
10280	-1006.32							10280	-1243.6	-277.71	-337.219	-2110.03								10280	-479.126	-44.2505	-338.745	-479.126
10300	-1004.03							10300	-1255.79	-280.762	-338.745	-2109.38								10300	-476.074	-41.1987	-341.797	-476.074
10320	-1004.79							10320	-1257.32	-286.865	-340.271	-2108.73								10320	-488.281	-39.6729	-335.693	-488.281
10340	-1007.84							10340	-1257.32	-286.865	-335.693	-2108.11								10340	-488.281	-47.3022	-335.693	-488.281
10360	-1007.08							10360	-1257.32	-280.762	-340.271	-2107.49								10360	-491.333	-36.6211	-338.745	-491.333
10380	-1002.5							10380	-1243.59	-292.969	-334.167	-2106.89								10380	-476.074	-39.6729	-335.693	-476.074
10400	-1004.03							10400	-1246.65	-289.917	-332.642	-2106.3								10400	-485.229	-41.1987	-329.59	-485.229
10420	-1000.98							10420	-1249.69	-280.762	-337.219	-2105.72								10420	-476.074	-32.0435	-344.849	-476.074
10440	-1005.55							10440	-1255.8	-280.762	-338.745	-2105.15								10440	-476.074	-42.7246	-332.642	-476.074
10460	-1004.79							10460	-1258.85	-280.762	-334.167	-2104.58								10460	-479.126	-41.1987	-338.745	-479.126
10480	-1006.32							10480	-1257.32	-292.969	-334.167	-2104.02								10480	-479.126	-36.6211	-332.642	-479.126
10500	-1009.37							10500	-1249.69	-283.813	-340.271	-2103.46								10500	-491.333	-41.1987	-335.693	-491.333
10520	-1009.37							10520	-1248.17	-286.865	-340.271	-2102.91								10520	-476.074	-45.7764	-341.797	-476.074
10540	-1006.32							10540	-1252.75	-283.813	-332.642	-2102.35								10540	-479.126	-38.147	-329.59	-479.126
10560	-1006.32							10560	-1251.21	-292.969	-331.116	-2101.79								10560	-479.126	-42.7246	-338.745	-479.126
10580	-1006.32							10580	-1249.7	-283.813	-332.642	-2101.23								10580	-488.281	-42.7246	-326.538	-488.281
10600	-1006.32							10600	-1248.17	-277.71	-337.219	-2100.68								10600	-473.022	-42.7246	-335.693	-473.022
10620	-1007.84							10620	-1252.75	-280.762	-335.693	-2100.12								10620	-488.281	-47.3022	-326.538	-488.281
10640	-1010.89							10640	-1251.22	-289.917	-335.693	-2099.56								10640	-491.333	-36.6211	-335.693	-491.333
10660	-1008.61							10660	-1246.65	-286.865	-337.219	-2099.01								10660	-488.281	-38.147	-338.745	-488.281
10680	-1009.37							10680	-1254.27	-286.865	-338.745	-2098.46								10680	-485.229	-35.0952	-338.745	-485.229
10700	-1005.55							10700	-1246.65	-277.71	-337.219	-2097.92								10700	-476.074	-42.7246	-338.745	-476.074
10720	-1011.66							10720	-1260.37	-283.813	-331.116	-2097.38								10720	-473.022	-39.6729	-329.59	-473.022
10740	-1008.61							10740	-1255.8	-289.917	-335.693	-2096.86								10740	-488.281	-41.1987	-326.538	-488.281
10760	-1012.42							10760	-1249.7	-280.762	-325.012	-2096.33								10760	-476.074	-35.0952	-323.486	-476.074
10780	-1010.89							10780	-1249.69	-277.71	-334.167	-2095.82								10780	-485.229	-38.147	-338.745	-485.229
10800	-1004.79							10800	-1248.17	-283.813	-335.693	-2095.32								10800	-479.126	-35.0952	-335.693	-479.126
10820	-1010.13							10820	-1251.22	-283.813	-338.745	-2094.82								10820	-479.126	-50.354	-338.745	-479.126
10840	-1004.79							10840	-1254.27	-274.658	-331.116	-2094.33								10840	-482.178	-47.3022	-326.538	-482.178
10860	-1008.61							10860	-1254.26	-286.865	-338.745	-2093.84								10860	-485.229	-41.1987	-335.693	-485.229
10880	-1010.89							10880	-1248.18	-289.917	-332.642	-2093.35								10880	-476.074	-44.2505	-332.642	-476.074
10900	-1007.84							10900	-1251.22	-277.71	-341.797	-2092.85								10900	-479.126	-41.1987	-335.693	-479.126
10920	-1009.37							10920	-1257.31	-274.658	-338.745	-2092.36								10920	-485.229	-35.0952	-341.797	-485.229
10940	-1010.13							10940	-1237.5	-292.969	-335.693	-2091.86								10940	-491.333	-44.2505	-326.538	-491.333
10960	-1014.71							10960	-1254.27	-286.865	-335.693	-2091.35								10960	-469.971	-35.0952	-338.745	-469.971
10980	-1009.37							10980	-1249.7	-289.917	-341.797	-2090.84								10980	-476.074	-38.147	-338.745	-476.074
11000	-1010.13							11000	-1257.32	-292.969	-341.797	-2090.32								11000	-473.022	-44.2505	-332.642	-473.022
11020	-1013.95							11020	-1248.18	-286.865	-338.745	-2089.8								11020	-473.022	-42.7246	-326.538	-473.022
11040	-1016.24							11040	-1254.26	-271.606	-334.167	-2089.28								11040	-491.333	-38.147	-329.59	-491.333
11060	-1014.71							11060	-1245.12	-280.762	-340.271	-2088.75								11060	-494.385	-42.7246	-338.745	-494.385
11080	-1014.71							11080	-1255.8	-286.865	-340.271	-2088.24								11080	-485.229	-47.3022	-332.642	-485.229
11100	-1008.61							11100	-1251.23	-289.917	-340.271	-2087.72								11100	-479.126	-38.147	-341.797	-479.126
11120	-1012.42							11120	-1249.69	-280.762	-334.167	-2087.22								11120	-482.178	-41.1987	-323.486	-482.178
11140	-1009.37							11140	-1255.8	-289.917	-332.642	-2086.72								11140	-488.281	-45.7764	-329.59	-488.281
11160	-1012.42							11160	-1243.6	-286.865	-338.745	-2086.24								11160	-488.281	-39.6729	-332.642	-488.281
11180	-1010.89							11180	-1251.22	-286.865	-338.745	-2085.77								11180	-469.971	-36.6211	-341.797	-469.971
11200	-1013.18							11200	-1254.27	-280.762	-337.219	-2085.31								11200	-479.126	-44.2505	-338.745	-479.126
11220	-1012.42							11220	-1254.27	-289.917	-332.642	-2084.86								11220	-485.229	-45.7764	-326.538	-485.229
11240	-1016.24							11240	-1251.22	-289.917	-334.167	-2084.44								11240	-469.971	-44.2505	-335.693	-469.971
11260	-1013.95							11260	-1254.27	-280.762	-332.642	-2084.02								11260	-476.074	-45.7764	-332.642	-476.074
11280	-1013.18							11280	-1252.74	-286.865	-340.271	-2083.62								11280	-485.229	-35.0952	-338.745	-485.229
11300	-1015.47							11300	-1242.07	-277.71	-334.167	-2083.24								11300	-482.178	-36.6211	-329.59	-482.178
11320	-1017.76							11320	-1252.74	-289.917	-338.745	-2082.86								11320	-479.126	-38.147	-341.797	-479.126
11340	-1013.95							11340	-1248.17	-292.969	-337.219	-2082.51								11340	-473.022	-41.1987	-341.797	-473.022
11360	-1013.95							11360	-1255.79	-274.658	-332.642	-2082.16								11360	-491.333	-45.7764	-332.642	-491.333
11380	-1016.24							11380	-1246.65	-286.865	-343.323	-2081.82								11380	-488.281	-50.354	-338.745	-488.281
11400	-1016.24							11400	-1254.27	-289.917	-338.745	-2081.5								11400	-488.281	-35.0952	-335.693	-488.281
11420	-1010.89							11420	-1255.79	-277.71	-326.538	-2081.18								11420	-473.022	-45.7764	-323.486	-473.022
11440	-1013.95							11440	-1243.6	-274.658	-335.693	-2080.86								11440	-485.229	-48.8281	-329.59	-485.229
11460	-1017.76							11460	-1243.59	-280.762	-341.797	-2080.54								11460	-476.074	-41.1987	-338.745	-476.074
11480	-1017.76							11480	-1248.18	-299.072	-332.642	-2080.23								11480	-473.022	-44.2505	-326.538	-473.022
11500	-1018.52							11500	-1252.74	-283.813	-340.271	-2079.91								11500	-466.919	-41.1987	-338.745	-466.919
11520	-1015.47							11520	-1257.33	-271.606	-335.693	-2079.58								11520	-476.074	-41.1987	-329.59	-476.074
11540	-1017							11540	-1254.27	-296.021	-338.745	-2079.25								11540	-482.178	-45.7764	-332.642	-482.178
11560	-1014.71							11560	-1248.18	-283.813	-331.116	-2078.91								11560	-476.074	-42.7246	-326.538	-476.074
11580	-1014.71							11580	-1257.31	-289.917	-341.797	-2078.57								11580	-482.178	-45.7764	-335.693	-482.178
11600	-1018.52							11600	-1249.71	-274.658	-343.323	-2078.22								11600	-479.126	-35.0952	-341.797	-479.126
11620	-1013.95							11620	-1255.79	-289.917	-343.323	-2077.86								11620	-473.022	-35.0952	-338.745	-473.022
11640	-1016.24							11640	-1245.13	-289.917	-343.323	-2077.5								11640	-476.074	-44.2505	-341.797	-476.074
11660	-1014.71							11660	-1248.16	-274.658	-334.167	-2077.13								11660	-473.022	-45.7764	-335.693	-473.022
11680	-1016.24							11680	-1248.17	-296.021	-341.797	-2076.77								11680	-469.971	-35.0952	-338.745	-469.971
11700	-1022.34							11700	-1248.17	-286.865	-331.116	-2076.4								11700	-473.022	-38.147	-329.59	-473.022
11720	-1015.47							11720	-1251.23	-283.813	-335.693	-2076.04								11720	-482.178	-38.147	-329.59	-482.178
11740	-1020.81							11740	-1257.31	-283.813	-334.167	-2075.68								11740	-476.074	-48.8281	-323.486	-476.074
11760	-1017.76							11760	-1251.23	-286.865	-331.116	-2075.33								11760	-488.281	-36.6211	-329.59	-488.281
11780	-1018.52							11780	-1254.27	-292.969	-343.323	-2074.98								11780	-482.178	-42.7246	-341.797	-482.178
11800	-1013.95							11800	-1260.37	-286.865	-334.167	-2074.64								11800	-445.557	-38.147	-326.538	-445.557
11820	-1019.29							11820	-1249.7	-286.865	-332.642	-2074.31								11820	-485.229	-41.1987	-329.59	-485.229
11840	-1020.81							11840	-1251.21	-292.969	-335.693	-2073.98								11840	-485.229	-44.2505	-335.693	-485.229
11860	-1020.81							11860	-1245.13	-289.917	-337.219	-2073.67								11860	-479.126	-44.2505	-335.693	-479.126
11880	-1019.29							11880	-1248.17	-280.762	-337.219	-2073.36								11880	-479.126	-45.7764	-326.538	-479.126
11900	-1017.76							11900	-1258.85	-280.762	-341.797	-2073.06								11900	-488.281	-39.6729	-338.745	-488.281
11920	-1016.24							11920	-1257.32	-286.865	-335.693	-2072.76								11920	-473.022	-44.2505	-332.642	-473.022
11940	-1018.52							11940	-1257.32	-286.865	-335.693	-2072.48								11940	-479.126	-39.6729	-329.59	-479.126
11960	-1017							11960	-1249.7	-283.813	-340.271	-2072.2								11960	-479.126	-44.2505	-332.642	-479.126
11980	-1020.05							11980	-1246.64	-286.865	-340.271	-2071.93								11980	-485.229	-36.6211	-332.642	-485.229
12000	-1021.58							12000	-1243.6	-289.917	-346.375	-2071.67								12000	-473.022	-41.1987	-338.745	-473.022
12020	-1020.81							12020	-1251.21	-296.021	-338.745	-2071.41								12020	-476.074	-44.2505	-335.693	-476.074
12040	-1020.81							12040	-1246.65	-286.865	-340.271	-2071.16								12040	-491.333	-36.6211	-335.693	-491.333
12060	-1018.52							12060	-1254.27	-277.71	-341.797	-2070.91								12060	-476.074	-44.2505	-335.693	-476.074
12080	-1022.34							12080	-1254.27	-292.969	-344.849	-2070.66								12080	-479.126	-47.3022	-335.693	-479.126
12100	-1020.81							12100	-1248.17	-289.917	-337.219	-2070.42								12100	-485.229	-44.2505	-338.745	-485.229
12120	-1023.86							12120	-1248.16	-280.762	-329.59	-2070.18								12120	-482.178	-38.147	-320.435	-482.178
12140	-1024.63							12140	-1243.6	-277.71	-337.219	-2069.93								12140	-488.281	-45.7764	-329.59	-488.281
12160	-1021.58							12160	-1252.74	-286.865	-332.642	-2069.69								12160	-485.229	-42.7246	-323.486	-485.229
12180	-1023.1							12180	-1243.6	-292.969	-338.745	-2069.44								12180	-476.074	-51.8799	-338.745	-476.074
12200	-1020.05							12200	-1248.17	-286.865	-337.219	-2069.18								12200	-473.022	-47.3022	-329.59	-473.022
12220	-1020.05							12220	-1248.17	-286.865	-346.375	-2068.93								12220	-476.074	-44.2505	-341.797	-476.074
12240	-1025.39							12240	-1251.22	-283.813	-338.745	-2068.66								12240	-476.074	-44.2505	-332.642	-476.074
12260	-1021.58							12260	-1255.8	-283.813	-337.219	-2068.39								12260	-485.229	-36.6211	-326.538	-485.229
12280	-1019.29							12280	-1248.17	-283.813	-332.642	-2068.12								12280	-482.178	-36.6211	-326.538	-482.178
12300	-1023.1							12300	-1246.64	-283.813	-335.693	-2067.85								12300	-469.971	-39.6729	-332.642	-469.971
12320	-1023.1							12320	-1246.65	-280.762	-343.323	-2067.57								12320	-476.074	-47.3022	-335.693	-476.074
12340	-1024.63							12340	-1248.16	-280.762	-337.219	-2067.3								12340	-479.126	-44.2505	-341.797	-479.126
12360	-1023.1							12360	-1245.12	-283.813	-331.116	-2067.02								12360	-473.022	-47.3022	-326.538	-473.022
12380	-1024.63							12380	-1252.74	-286.865	-337.219	-2066.75								12380	-479.126	-44.2505	-329.59	-479.126
12400	-1020.81							12400	-1248.17	-292.969	-340.271	-2066.47								12400	-479.126	-44.2505	-335.693	-479.126
12420	-1022.34							12420	-1243.59	-286.865	-344.849	-2066.21								12420	-476.074	-36.6211	-338.745	-476.074
12440	-1020.81							12440	-1251.22	-277.71	-332.642	-2065.94								12440	-479.126	-45.7764	-326.538	-479.126
12460	-1022.34							12460	-1251.22	-283.813	-340.271	-2065.68								12460	-482.178	-38.147	-332.642	-482.178
12480	-1023.86							12480	-1243.6	-280.762	-340.271	-2065.42								12480	-476.074	-44.2505	-335.693	-476.074
12500	-1023.1							12500	-1249.69	-286.865	-346.375	-2065.17								12500	-476.074	-38.147	-338.745	-476.074
12520	-1023.1							12520	-1252.75	-283.813	-344.849	-2064.92								12520	-479.126	-48.8281	-338.745	-479.126
12540	-1023.86							12540	-1243.6	-280.762	-335.693	-2064.67								12540	-473.022	-36.6211	-329.59	-473.022
12560	-1023.86							12560	-1257.31	-296.021	-331.116	-2064.42								12560	-482.178	-44.2505	-329.59	-482.178
12580	-1022.34							12580	-1248.18	-280.762	-334.167	-2064.17								12580	-485.229	-35.0952	-332.642	-485.229
12600	-1026.15							12600	-1245.12	-286.865	-341.797	-2063.93								12600	-469.971	-41.1987	-335.693	-469.971
12620	-1026.15							12620	-1254.27	-283.813	-337.219	-2063.69								12620	-476.074	-44.2505	-326.538	-476.074
12640	-1023.1							12640	-1254.27	-289.917	-340.271	-2063.46								12640	-482.178	-44.2505	-326.538	-482.178
12660	-1026.15							12660	-1248.17	-289.917	-334.167	-2063.23								12660	-479.126	-47.3022	-329.59	-479.126
12680	-1025.39							12680	-1257.32	-280.762	-343.323	-2063.01								12680	-479.126	-41.1987	-335.693	-479.126
12700	-1022.34							12700	-1251.23	-286.865	-341.797	-2062.8								12700	-469.971	-39.6729	-332.642	-469.971
12720	-1026.92							12720	-1252.74	-280.762	-346.375	-2062.59								12720	-482.178	-42.7246	-341.797	-482.178
12740	-1026.15							12740	-1252.75	-280.762	-334.167	-2062.4								12740	-479.126	-48.8281	-329.59	-479.126
12760	-1027.68							12760	-1254.27	-286.865	-335.693	-2062.21								12760	-479.126	-33.5693	-335.693	-479.126
12780	-1025.39							12780	-1249.7	-296.021	-341.797	-2062.04								12780	-463.867	-36.6211	-335.693	-463.867
12800	-1024.63							12800	-1249.7	-286.865	-332.642	-2061.86								12800	-473.022	-42.7246	-323.486	-473.022
12820	-1022.34							12820	-1254.27	-286.865	-344.849	-2061.7								12820	-473.022	-44.2505	-332.642	-473.022
12840	-1029.21							12840	-1254.28	-283.813	-337.219	-2061.54								12840	-479.126	-50.354	-332.642	-479.126
12860	-1024.63							12860	-1252.74	-286.865	-331.116	-2061.39								12860	-482.178	-35.0952	-317.383	-482.178
12880	-1024.63							12880	-1248.17	-283.813	-340.271	-2061.23								12880	-479.126	-42.7246	-335.693	-479.126
12900	-1026.15							12900	-1243.59	-277.71	-343.323	-2061.09								12900	-479.126	-38.147	-329.59	-479.126
12920	-1025.39							12920	-1252.75	-283.813	-341.797	-2060.94								12920	-469.971	-45.7764	-338.745	-469.971
12940	-1018.52							12940	-1257.33	-280.762	-338.745	-2060.8								12940	-482.178	-41.1987	-326.538	-482.178
12960	-1024.63							12960	-1258.84	-283.813	-341.797	-2060.65								12960	-485.229	-32.0435	-329.59	-485.229
12980	-1027.68							12980	-1245.13	-296.021	-332.642	-2060.51								12980	-469.971	-42.7246	-320.435	-469.971
13000	-1028.44							13000	-1251.21	-289.917	-338.745	-2060.37								13000	-479.126	-38.147	-335.693	-479.126
13020	-1029.21							13020	-1255.8	-283.813	-340.271	-2060.23								13020	-476.074	-36.6211	-329.59	-476.074
13040	-1026.92							13040	-1242.07	-289.917	-337.219	-2060.08								13040	-479.126	-45.7764	-332.642	-479.126
13060	-1026.92							13060	-1249.7	-289.917	-337.219	-2059.94								13060	-469.971	-39.6729	-335.693	-469.971
13080	-1028.44							13080	-1249.69	-286.865	-335.693	-2059.8								13080	-482.178	-42.7246	-329.59	-482.178
13100	-1028.44							13100	-1255.8	-280.762	-329.59	-2059.66								13100	-479.126	-36.6211	-320.435	-479.126
13120	-1029.21							13120	-1249.69	-274.658	-341.797	-2059.52								13120	-469.971	-39.6729	-329.59	-469.971
13140	-1031.49							13140	-1251.22	-280.762	-338.745	-2059.38								13140	-482.178	-41.1987	-323.486	-482.178
13160	-1029.21							13160	-1248.17	-277.71	-332.642	-2059.24								13160	-476.074	-48.8281	-332.642	-476.074
13180	-1033.78							13180	-1251.22	-286.865	-340.271	-2059.1								13180	-482.178	-38.147	-338.745	-482.178
13200	-1026.92							13200	-1251.22	-292.969	-343.323	-2058.97								13200	-463.867	-42.7246	-341.797	-463.867
13220	-1029.97							13220	-1245.12	-283.813	-331.116	-2058.83								13220	-473.022	-47.3022	-323.486	-473.022
13240	-1028.44							13240	-1246.64	-286.865	-335.693	-2058.7								13240	-485.229	-39.6729	-329.59	-485.229
13260	-1026.92							13260	-1251.22	-286.865	-343.323	-2058.56								13260	-466.919	-38.147	-335.693	-466.919
13280	-1029.97							13280	-1249.69	-283.813	-334.167	-2058.43								13280	-469.971	-47.3022	-320.435	-469.971
13300	-1029.97							13300	-1251.22	-283.813	-338.745	-2058.29								13300	-473.022	-38.147	-335.693	-473.022
13320	-1026.15							13320	-1246.64	-283.813	-340.271	-2058.15								13320	-473.022	-42.7246	-329.59	-473.022
13340	-1029.21							13340	-1245.13	-280.762	-341.797	-2058								13340	-476.074	-45.7764	-329.59	-476.074
13360	-1027.68							13360	-1254.26	-283.813	-340.271	-2057.85								13360	-473.022	-48.8281	-332.642	-473.022
13380	-1027.68							13380	-1252.75	-302.124	-335.693	-2057.69								13380	-479.126	-41.1987	-326.538	-479.126
13400	-1028.44							13400	-1251.22	-277.71	-335.693	-2057.52								13400	-466.919	-41.1987	-326.538	-466.919
13420	-1031.49							13420	-1245.12	-280.762	-337.219	-2057.35								13420	-466.919	-48.8281	-323.486	-466.919
13440	-1026.15							13440	-1246.64	-286.865	-341.797	-2057.18								13440	-479.126	-36.6211	-329.59	-479.126
13460	-1027.68							13460	-1245.12	-296.021	-334.167	-2057								13460	-466.919	-45.7764	-329.59	-466.919
13480	-1026.92							13480	-1251.22	-286.865	-340.271	-2056.82								13480	-476.074	-44.2505	-323.486	-476.074
13500	-1026.15							13500	-1245.12	-289.917	-338.745	-2056.65								13500	-469.971	-36.6211	-332.642	-469.971
13520	-1033.78							13520	-1249.69	-286.865	-337.219	-2056.48								13520	-476.074	-36.6211	-326.538	-476.074
13540	-1033.78							13540	-1243.6	-289.917	-340.271	-2056.33								13540	-466.919	-47.3022	-329.59	-466.919
13560	-1029.21							13560	-1254.27	-286.865	-337.219	-2056.18								13560	-473.022	-41.1987	-326.538	-473.022
13580	-1033.02							13580	-1246.64	-289.917	-341.797	-2056.05								13580	-482.178	-38.147	-338.745	-482.178
13600	-1030.73							13600	-1248.17	-289.917	-343.323	-2055.92								13600	-469.971	-45.7764	-335.693	-469.971
13620	-1032.26							13620	-1251.23	-277.71	-337.219	-2055.81								13620	-476.074	-39.6729	-332.642	-476.074
13640	-1033.02							13640	-1249.69	-286.865	-334.167	-2055.71								13640	-469.971	-48.8281	-323.486	-469.971
13660	-1028.44							13660	-1251.22	-280.762	-338.745	-2055.62								13660	-476.074	-42.7246	-335.693	-476.074
13680	-1033.78							13680	-1251.23	-296.021	-341.797	-2055.53								13680	-473.022	-38.147	-335.693	-473.022
13700	-1034.55							13700	-1255.8	-286.865	-340.271	-2055.44								13700	-473.022	-45.7764	-323.486	-473.022
13720	-1032.26							13720	-1254.27	-280.762	-338.745	-2055.35								13720	-469.971	-35.0952	-320.435	-469.971
13740	-1033.02							13740	-1252.74	-280.762	-328.064	-2055.25								13740	-473.022	-48.8281	-317.383	-473.022
13760	-1032.26							13760	-1249.69	-289.917	-340.271	-2055.15								13760	-469.971	-38.147	-329.59	-469.971
13780	-1031.49							13780	-1254.27	-296.021	-338.745	-2055.04								13780	-473.022	-47.3022	-326.538	-473.022
13800	-1030.73							13800	-1245.13	-289.917	-337.219	-2054.91								13800	-476.074	-41.1987	-323.486	-476.074
13820	-1035.31							13820	-1251.21	-286.865	-341.797	-2054.77								13820	-473.022	-41.1987	-329.59	-473.022
13840	-1032.26							13840	-1251.22	-296.021	-340.271	-2054.61								13840	-476.074	-44.2505	-329.59	-476.074
13860	-1036.07							13860	-1245.12	-283.813	-341.797	-2054.44								13860	-476.074	-41.1987	-329.59	-476.074
13880	-1033.02							13880	-1248.17	-286.865	-338.745	-2054.27								13880	-473.022	-41.1987	-329.59	-473.022
13900	-1034.55							13900	-1242.07	-283.813	-344.849	-2054.09								13900	-466.919	-42.7246	-329.59	-466.919
13920	-1033.02							13920	-1257.31	-289.917	-346.375	-2053.9								13920	-466.919	-41.1987	-335.693	-466.919
13940	-1033.78							13940	-1246.65	-286.865	-338.745	-2053.72								13940	-473.022	-47.3022	-332.642	-473.022
13960	-1036.07							13960	-1252.74	-296.021	-344.849	-2053.55								13960	-479.126	-42.7246	-332.642	-479.126
13980	-1033.02							13980	-1248.17	-299.072	-338.745	-2053.39								13980	-473.022	-36.6211	-326.538	-473.022
14000	-1029.21							14000	-1255.79	-286.865	-346.375	-2053.24								14000	-473.022	-35.0952	-332.642	-473.022
14020	-1033.78							14020	-1249.7	-274.658	-340.271	-2053.1								14020	-466.919	-35.0952	-326.538	-466.919
14040	-1029.97							14040	-1251.22	-280.762	-341.797	-2052.98								14040	-482.178	-38.147	-326.538	-482.178
14060	-1034.55							14060	-1251.22	-292.969	-340.271	-2052.87								14060	-479.126	-33.5693	-329.59	-479.126
14080	-1033.02							14080	-1249.7	-286.865	-338.745	-2052.77								14080	-476.074	-44.2505	-326.538	-476.074
14100	-1036.07							14100	-1245.12	-274.658	-347.9	-2052.68								14100	-473.022	-42.7246	-335.693	-473.022
14120	-1031.49							14120	-1245.12	-296.021	-340.271	-2052.6								14120	-466.919	-42.7246	-326.538	-466.919
14140	-1032.26							14140	-1246.63	-271.606	-334.167	-2052.53								14140	-469.971	-41.1987	-323.486	-469.971
14160	-1036.07							14160	-1231.4	-283.813	-335.693	-2052.46								14160	-476.074	-36.6211	-323.486	-476.074
14180	-1035.31							14180	-1242.06	-283.813	-343.323	-2052.39								14180	-473.022	-41.1987	-335.693	-473.022
14200	-1031.49							14200	-1249.69	-280.762	-343.323	-2052.31								14200	-476.074	-36.6211	-326.538	-476.074
14220	-1032.26							14220	-1240.55	-277.71	-346.375	-2052.24								14220	-476.074	-38.147	-338.745	-476.074
14240	-1035.31							14240	-1251.21	-280.762	-343.323	-2052.16								14240	-473.022	-41.1987	-332.642	-473.022
14260	-1034.55							14260	-1252.75	-283.813	-344.849	-2052.08								14260	-473.022	-47.3022	-326.538	-473.022
14280	-1036.07							14280	-1251.22	-289.917	-341.797	-2051.99								14280	-479.126	-36.6211	-335.693	-479.126
14300	-1033.78							14300	-1254.27	-277.71	-338.745	-2051.91								14300	-463.867	-38.147	-323.486	-463.867
14320	-1035.31							14320	-1248.17	-289.917	-335.693	-2051.82								14320	-482.178	-36.6211	-317.383	-482.178
14340	-1035.31							14340	-1252.75	-274.658	-340.271	-2051.72								14340	-473.022	-44.2505	-329.59	-473.022
14360	-1036.83							14360	-1254.27	-289.917	-341.797	-2051.63								14360	-482.178	-38.147	-335.693	-482.178
14380	-1034.55							14380	-1251.22	-289.917	-338.745	-2051.54								14380	-473.022	-38.147	-326.538	-473.022
14400	-1036.07							14400	-1252.74	-296.021	-341.797	-2051.44								14400	-469.971	-47.3022	-329.59	-469.971
14420	-1036.83							14420	-1246.65	-286.865	-346.375	-2051.35								14420	-473.022	-35.0952	-332.642	-473.022
14440	-1033.78							14440	-1254.26	-286.865	-341.797	-2051.25								14440	-476.074	-44.2505	-329.59	-476.074
14460	-1035.31							14460	-1248.18	-283.813	-340.271	-2051.14								14460	-466.919	-44.2505	-329.59	-466.919
14480	-1036.07							14480	-1251.22	-277.71	-343.323	-2051.04								14480	-460.815	-38.147	-335.693	-460.815
14500	-1034.55							14500	-1248.17	-286.865	-343.323	-2050.93								14500	-479.126	-44.2505	-338.745	-479.126
14520	-1036.83							14520	-1254.27	-289.917	-341.797	-2050.81								14520	-466.919	-38.147	-332.642	-466.919
14540	-1036.07							14540	-1251.23	-286.865	-346.375	-2050.7								14540	-473.022	-42.7246	-335.693	-473.022
14560	-1037.6							14560	-1251.21	-286.865	-338.745	-2050.58								14560	-482.178	-47.3022	-329.59	-482.178
14580	-1036.07							14580	-1245.13	-292.969	-340.271	-2050.46								14580	-463.867	-38.147	-323.486	-463.867
14600	-1033.02							14600	-1252.74	-292.969	-346.375	-2050.35								14600	-469.971	-45.7764	-335.693	-469.971
14620	-1033.02							14620	-1255.8	-283.813	-344.849	-2050.23								14620	-482.178	-44.2505	-335.693	-482.178
14640	-1036.07							14640	-1246.64	-283.813	-337.219	-2050.12								14640	-479.126	-44.2505	-326.538	-479.126
14660	-1033.78							14660	-1249.7	-286.865	-338.745	-2050								14660	-482.178	-53.4058	-329.59	-482.178
14680	-1038.36							14680	-1254.27	-286.865	-347.9	-2049.9								14680	-460.815	-39.6729	-335.693	-460.815
14700	-1036.07							14700	-1248.17	-277.71	-340.271	-2049.79								14700	-469.971	-44.2505	-326.538	-469.971
14720	-1039.12							14720	-1254.27	-286.865	-340.271	-2049.69								14720	-479.126	-44.2505	-326.538	-479.126
14740	-1036.83							14740	-1252.75	-292.969	-340.271	-2049.58								14740	-476.074	-39.6729	-335.693	-476.074
14760	-1041.41							14760	-1245.12	-283.813	-340.271	-2049.48								14760	-476.074	-45.7764	-335.693	-476.074
14780	-1036.07							14780	-1249.69	-286.865	-343.323	-2049.38								14780	-476.074	-38.147	-329.59	-476.074
14800	-1036.07							14800	-1251.22	-286.865	-347.9	-2049.27								14800	-457.764	-36.6211	-329.59	-457.764
14820	-1036.07							14820	-1240.54	-283.813	-346.375	-2049.16								14820	-469.971	-42.7246	-332.642	-469.971
14840	-1039.89							14840	-1243.59	-280.762	-341.797	-2049.05								14840	-473.022	-48.8281	-332.642	-473.022
14860	-1038.36							14860	-1243.59	-292.969	-349.426	-2048.93								14860	-469.971	-39.6729	-338.745	-469.971
14880	-1034.55							14880	-1243.59	-292.969	-346.375	-2048.81								14880	-479.126	-38.147	-329.59	-479.126
14900	-1039.12							14900	-1251.22	-280.762	-347.9	-2048.68								14900	-460.815	-39.6729	-335.693	-460.815
14920	-1039.89							14920	-1251.22	-280.762	-341.797	-2048.55								14920	-473.022	-41.1987	-332.642	-473.022
14940	-1038.36							14940	-1252.74	-283.813	-337.219	-2048.42								14940	-479.126	-38.147	-320.435	-479.126
14960	-1039.12							14960	-1248.17	-286.865	-344.849	-2048.28								14960	-476.074	-42.7246	-332.642	-476.074
14980	-1036.07							14980	-1248.17	-292.969	-346.375	-2048.14								14980	-469.971	-42.7246	-338.745	-469.971
15000	-1035.31							15000	-1257.32	-277.71	-344.849	-2048								15000	-460.815	-38.147	-332.642	-460.815
15020	-1036.07							15020	-1257.32	-277.71	-354.004	-2047.86								15020	-473.022	-38.147	-335.693	-473.022
15040	-1041.41							15040	-1252.75	-289.917	-344.849	-2047.72								15040	-469.971	-41.1987	-326.538	-469.971
15060	-1035.31							15060	-1248.18	-292.969	-338.745	-2047.59								15060	-473.022	-41.1987	-329.59	-473.022
15080	-1035.31							15080	-1249.69	-274.658	-335.693	-2047.46								15080	-466.919	-41.1987	-326.538	-466.919
15100	-1033.78							15100	-1251.22	-286.865	-350.952	-2047.34								15100	-479.126	-39.6729	-338.745	-479.126
15120	-1036.07							15120	-1245.12	-289.917	-352.478	-2047.22								15120	-469.971	-39.6729	-338.745	-469.971
15140	-1037.6							15140	-1257.32	-280.762	-344.849	-2047.11								15140	-473.022	-41.1987	-329.59	-473.022
15160	-1040.65							15160	-1249.7	-274.658	-338.745	-2047.01								15160	-463.867	-44.2505	-323.486	-463.867
15180	-1036.83							15180	-1251.22	-283.813	-338.745	-2046.91								15180	-466.919	-44.2505	-320.435	-466.919
15200	-1039.12							15200	-1255.79	-277.71	-338.745	-2046.83								15200	-469.971	-42.7246	-323.486	-469.971
15220	-1036.07							15220	-1246.65	-283.813	-347.9	-2046.76								15220	-469.971	-39.6729	-329.59	-469.971
15240	-1043.7							15240	-1249.7	-286.865	-341.797	-2046.69								15240	-469.971	-44.2505	-320.435	-469.971
15260	-1036.83							15260	-1252.74	-283.813	-344.849	-2046.63								15260	-463.867	-44.2505	-332.642	-463.867
15280	-1036.83							15280	-1249.7	-280.762	-344.849	-2046.57								15280	-466.919	-38.147	-335.693	-466.919
15300	-1036.07							15300	-1248.18	-292.969	-349.426	-2046.52								15300	-469.971	-44.2505	-338.745	-469.971
15320	-1039.89							15320	-1257.31	-283.813	-343.323	-2046.46								15320	-460.815	-35.0952	-320.435	-460.815
15340	-1043.7							15340	-1243.6	-289.917	-346.375	-2046.41								15340	-476.074	-41.1987	-332.642	-476.074
15360	-1039.89							15360	-1249.69	-274.658	-341.797	-2046.34								15360	-476.074	-47.3022	-335.693	-476.074
15380	-1040.65							15380	-1251.22	-280.762	-346.375	-2046.27								15380	-469.971	-41.1987	-335.693	-469.971
15400	-1033.78							15400	-1254.27	-289.917	-346.375	-2046.19								15400	-466.919	-42.7246	-335.693	-466.919
15420	-1034.55							15420	-1249.7	-277.71	-346.375	-2046.1								15420	-476.074	-44.2505	-326.538	-476.074
15440	-1036.07							15440	-1249.69	-280.762	-340.271	-2046								15440	-463.867	-42.7246	-323.486	-463.867
15460	-1040.65							15460	-1254.27	-283.813	-346.375	-2045.88								15460	-466.919	-38.147	-329.59	-466.919
15480	-1040.65							15480	-1249.7	-283.813	-344.849	-2045.75								15480	-476.074	-44.2505	-329.59	-476.074
15500	-1040.65							15500	-1255.79	-286.865	-346.375	-2045.6								15500	-457.764	-42.7246	-332.642	-457.764
15520	-1040.65							15520	-1249.7	-289.917	-347.9	-2045.45								15520	-473.022	-38.147	-332.642	-473.022
15540	-1042.94							15540	-1248.16	-280.762	-341.797	-2045.29								15540	-479.126	-42.7246	-323.486	-479.126
15560	-1039.12							15560	-1249.7	-289.917	-343.323	-2045.12								15560	-476.074	-41.1987	-329.59	-476.074
15580	-1035.31							15580	-1251.21	-292.969	-349.426	-2044.94								15580	-473.022	-42.7246	-335.693	-473.022
15600	-1036.07							15600	-1248.18	-289.917	-347.9	-2044.77								15600	-479.126	-42.7246	-326.538	-479.126
15620	-1040.65							15620	-1254.26	-283.813	-349.426	-2044.6								15620	-469.971	-42.7246	-335.693	-469.971
15640	-1042.18							15640	-1254.27	-286.865	-349.426	-2044.44								15640	-479.126	-44.2505	-326.538	-479.126
15660	-1041.41							15660	-1252.74	-289.917	-344.849	-2044.28								15660	-473.022	-38.147	-326.538	-473.022
15680	-1039.89							15680	-1240.55	-283.813	-338.745	-2044.13								15680	-473.022	-42.7246	-320.435	-473.022
15700	-1042.94							15700	-1251.22	-292.969	-338.745	-2044								15700	-469.971	-44.2505	-323.486	-469.971
15720	-1042.18							15720	-1255.79	-280.762	-350.952	-2043.88								15720	-479.126	-39.6729	-335.693	-479.126
15740	-1042.18							15740	-1248.18	-286.865	-343.323	-2043.78								15740	-473.022	-42.7246	-326.538	-473.022
15760	-1043.7							15760	-1249.7	-283.813	-341.797	-2043.69								15760	-469.971	-45.7764	-323.486	-469.971
15780	-1042.18							15780	-1254.27	-292.969	-340.271	-2043.62								15780	-476.074	-38.147	-317.383	-476.074
15800	-1040.65							15800	-1252.75	-289.917	-338.745	-2043.56								15800	-460.815	-27.4658	-320.435	-460.815
15820	-1042.94							15820	-1255.79	-283.813	-343.323	-2043.51								15820	-469.971	-38.147	-323.486	-469.971
15840	-1040.65							15840	-1254.27	-289.917	-349.426	-2043.47								15840	-469.971	-45.7764	-335.693	-469.971
15860	-1042.18							15860	-1246.66	-286.865	-343.323	-2043.43								15860	-466.919	-33.5693	-326.538	-466.919
15880	-1034.55							15880	-1257.31	-277.71	-340.271	-2043.41								15880	-463.867	-35.0952	-329.59	-463.867
15900	-1039.12							15900	-1249.7	-289.917	-344.849	-2043.39								15900	-463.867	-41.1987	-317.383	-463.867
15920	-1042.94							15920	-1249.69	-286.865	-347.9	-2043.36								15920	-469.971	-47.3022	-329.59	-469.971
15940	-1042.18							15940	-1246.65	-283.813	-344.849	-2043.34								15940	-479.126	-44.2505	-326.538	-479.126
15960	-1040.65							15960	-1249.69	-286.865	-346.375	-2043.31								15960	-463.867	-39.6729	-335.693	-463.867
15980	-1041.41							15980	-1251.22	-296.021	-341.797	-2043.28								15980	-476.074	-39.6729	-323.486	-476.074
16000	-1039.89							16000	-1252.75	-283.813	-344.849	-2043.25								16000	-473.022	-39.6729	-326.538	-473.022
16020	-1044.46							16020	-1248.17	-286.865	-343.323	-2043.21								16020	-473.022	-41.1987	-335.693	-473.022
16040	-1044.46							16040	-1245.12	-289.917	-343.323	-2043.16								16040	-473.022	-42.7246	-323.486	-473.022
16060	-1040.65							16060	-1252.74	-292.969	-346.375	-2043.1								16060	-466.919	-44.2505	-329.59	-466.919
16080	-1038.36							16080	-1248.18	-286.865	-346.375	-2043.04								16080	-473.022	-41.1987	-329.59	-473.022
16100	-1037.6							16100	-1255.79	-283.813	-341.797	-2042.97								16100	-479.126	-36.6211	-323.486	-479.126
16120	-1040.65							16120	-1252.75	-289.917	-346.375	-2042.89								16120	-469.971	-33.5693	-329.59	-469.971
16140	-1045.23							16140	-1249.7	-286.865	-352.478	-2042.81								16140	-479.126	-44.2505	-335.693	-479.126
16160	-1043.7							16160	-1249.69	-283.813	-338.745	-2042.73								16160	-469.971	-48.8281	-317.383	-469.971
16180	-1042.18							16180	-1252.74	-286.865	-346.375	-2042.64								16180	-460.815	-39.6729	-326.538	-460.815
16200	-1042.18							16200	-1252.75	-280.762	-352.478	-2042.56								16200	-466.919	-38.147	-338.745	-466.919
16220	-1040.65							16220	-1260.38	-274.658	-349.426	-2042.48								16220	-466.919	-41.1987	-338.745	-466.919
16240	-1042.18							16240	-1248.17	-280.762	-340.271	-2042.4								16240	-476.074	-36.6211	-323.486	-476.074
16260	-1042.18							16260	-1251.22	-286.865	-346.375	-2042.32								16260	-476.074	-47.3022	-326.538	-476.074
16280	-1040.65							16280	-1255.79	-289.917	-350.952	-2042.25								16280	-473.022	-45.7764	-335.693	-473.022
16300	-1043.7							16300	-1252.75	-280.762	-346.375	-2042.18								16300	-473.022	-36.6211	-323.486	-473.022
16320	-1039.89							16320	-1245.12	-286.865	-338.745	-2042.12								16320	-473.022	-41.1987	-326.538	-473.022
16340	-1038.36							16340	-1242.07	-283.813	-349.426	-2042.05								16340	-473.022	-39.6729	-332.642	-473.022
16360	-1043.7							16360	-1246.64	-286.865	-346.375	-2041.99								16360	-463.867	-42.7246	-332.642	-463.867
16380	-1040.65							16380	-1255.8	-286.865	-340.271	-2041.94								16380	-460.815	-41.1987	-332.642	-460.815
16400	-1036.07							16400	-1252.74	-292.969	-337.219	-2041.87								16400	-479.126	-38.147	-320.435	-479.126
16420	-1043.7							16420	-1240.55	-289.917	-352.478	-2041.81								16420	-469.971	-44.2505	-332.642	-469.971
16440	-1042.94							16440	-1254.27	-286.865	-341.797	-2041.74								16440	-463.867	-33.5693	-323.486	-463.867
16460	-1039.89							16460	-1252.74	-283.813	-349.426	-2041.67								16460	-476.074	-42.7246	-329.59	-476.074
16480	-1039.89							16480	-1254.28	-277.71	-350.952	-2041.6								16480	-482.178	-36.6211	-332.642	-482.178
16500	-1040.65							16500	-1260.37	-289.917	-346.375	-2041.52								16500	-460.815	-36.6211	-329.59	-460.815
16520	-1036.83							16520	-1254.27	-289.917	-350.952	-2041.43								16520	-476.074	-36.6211	-338.745	-476.074
16540	-1036.07							16540	-1245.13	-280.762	-343.323	-2041.34								16540	-476.074	-42.7246	-326.538	-476.074
16560	-1036.83							16560	-1255.79	-286.865	-340.271	-2041.25								16560	-473.022	-39.6729	-320.435	-473.022
16580	-1035.31							16580	-1255.8	-283.813	-346.375	-2041.15								16580	-473.022	-38.147	-335.693	-473.022
16600	-1037.6							16600	-1254.27	-296.021	-352.478	-2041.05								16600	-460.815	-33.5693	-329.59	-460.815
16620	-1041.41							16620	-1251.23	-289.917	-337.219	-2040.95								16620	-466.919	-42.7246	-317.383	-466.919
16640	-1038.36							16640	-1251.22	-289.917	-341.797	-2040.85								16640	-469.971	-42.7246	-323.486	-469.971
16660	-1042.94							16660	-1254.27	-283.813	-337.219	-2040.75								16660	-469.971	-42.7246	-320.435	-469.971
16680	-1043.7							16680	-1249.69	-280.762	-344.849	-2040.65								16680	-476.074	-38.147	-329.59	-476.074
16700	-1036.83							16700	-1255.8	-277.71	-347.9	-2040.56								16700	-469.971	-44.2505	-335.693	-469.971
16720	-1037.6							16720	-1255.79	-289.917	-346.375	-2040.46								16720	-466.919	-41.1987	-335.693	-466.919
16740	-1037.6							16740	-1249.7	-292.969	-355.53	-2040.37								16740	-460.815	-36.6211	-347.9	-460.815
16760	-1037.6							16760	-1249.69	-283.813	-344.849	-2040.29								16760	-473.022	-42.7246	-332.642	-473.022
16780	-1037.6							16780	-1243.6	-289.917	-347.9	-2040.2								16780	-473.022	-42.7246	-335.693	-473.022
16800	-1038.36							16800	-1260.36	-286.865	-346.375	-2040.13								16800	-463.867	-44.2505	-329.59	-463.867
16820	-1038.36							16820	-1255.8	-283.813	-352.478	-2040.05								16820	-469.971	-41.1987	-332.642	-469.971
16840	-1034.55							16840	-1255.79	-292.969	-341.797	-2039.99								16840	-479.126	-47.3022	-332.642	-479.126
16860	-1035.31							16860	-1248.18	-289.917	-344.849	-2039.93								16860	-485.229	-45.7764	-323.486	-485.229
16880	-1036.07							16880	-1263.43	-296.021	-341.797	-2039.87								16880	-466.919	-39.6729	-332.642	-466.919
16900	-1036.07							16900	-1251.22	-274.658	-349.426	-2039.82								16900	-457.764	-39.6729	-332.642	-457.764
16920	-1036.07							16920	-1249.69	-289.917	-350.952	-2039.77								16920	-469.971	-39.6729	-332.642	-469.971
16940	-1033.02							16940	-1251.22	-280.762	-338.745	-2039.72								16940	-482.178	-33.5693	-323.486	-482.178
16960	-1033.02							16960	-1245.12	-286.865	-346.375	-2039.68								16960	-473.022	-47.3022	-326.538	-473.022
16980	-1027.68							16980	-1254.27	-280.762	-350.952	-2039.63								16980	-469.971	-47.3022	-341.797	-469.971
17000	-1031.49							17000	-1248.17	-280.762	-347.9	-2039.59								17000	-466.919	-39.6729	-332.642	-466.919
17020	-1031.49							17020	-1252.75	-289.917	-343.323	-2039.54								17020	-473.022	-39.6729	-323.486	-473.022
17040	-1034.55							17040	-1245.12	-283.813	-341.797	-2039.48								17040	-476.074	-41.1987	-320.435	-476.074
17060	-1032.26							17060	-1251.22	-292.969	-338.745	-2039.43								17060	-469.971	-45.7764	-323.486	-469.971
17080	-1033.02							17080	-1255.8	-283.813	-347.9	-2039.36								17080	-466.919	-39.6729	-335.693	-466.919
17100	-1035.31							17100	-1255.79	-280.762	-343.323	-2039.3								17100	-473.022	-35.0952	-332.642	-473.022
17120	-1035.31							17120	-1254.27	-280.762	-350.952	-2039.23								17120	-463.867	-44.2505	-335.693	-463.867
17140	-1032.26							17140	-1251.23	-292.969	-343.323	-2039.17								17140	-469.971	-48.8281	-326.538	-469.971
17160	-1033.78							17160	-1261.89	-292.969	-337.219	-2039.1								17160	-476.074	-47.3022	-326.538	-476.074
17180	-1030.73							17180	-1249.7	-277.71	-343.323	-2039.04								17180	-466.919	-41.1987	-326.538	-466.919
17200	-1033.02							17200	-1251.22	-283.813	-352.478	-2038.98								17200	-463.867	-33.5693	-341.797	-463.867
17220	-1031.49							17220	-1248.17	-283.813	-344.849	-2038.92								17220	-473.022	-44.2505	-335.693	-473.022
17240	-1033.02							17240	-1252.75	-280.762	-341.797	-2038.87								17240	-476.074	-39.6729	-329.59	-476.074
17260	-1031.49							17260	-1254.28	-283.813	-350.952	-2038.82								17260	-466.919	-45.7764	-332.642	-466.919
17280	-1033.78							17280	-1249.69	-280.762	-346.375	-2038.78								17280	-469.971	-44.2505	-338.745	-469.971
17300	-1029.21							17300	-1248.18	-289.917	-347.9	-2038.73								17300	-476.074	-44.2505	-332.642	-476.074
17320	-1028.44							17320	-1258.85	-283.813	-347.9	-2038.69								17320	-479.126	-48.8281	-332.642	-479.126
17340	-1031.49							17340	-1249.69	-280.762	-338.745	-2038.66								17340	-473.022	-45.7764	-323.486	-473.022
17360	-1029.21							17360	-1242.07	-292.969	-346.375	-2038.62								17360	-473.022	-41.1987	-329.59	-473.022
17380	-1030.73							17380	-1246.65	-289.917	-346.375	-2038.59								17380	-476.074	-44.2505	-329.59	-476.074
17400	-1025.39							17400	-1258.85	-289.917	-343.323	-2038.55								17400	-479.126	-32.0435	-329.59	-479.126
17420	-1026.15							17420	-1255.79	-280.762	-346.375	-2038.52								17420	-473.022	-42.7246	-332.642	-473.022
17440	-1028.44							17440	-1249.7	-280.762	-346.375	-2038.48								17440	-473.022	-39.6729	-329.59	-473.022
17460	-1026.92							17460	-1258.84	-286.865	-346.375	-2038.45								17460	-473.022	-44.2505	-329.59	-473.022
17480	-1026.92							17480	-1252.76	-292.969	-349.426	-2038.41								17480	-482.178	-36.6211	-329.59	-482.178
17500	-1028.44							17500	-1255.79	-280.762	-349.426	-2038.37								17500	-466.919	-36.6211	-335.693	-466.919
17520	-1029.21							17520	-1248.18	-280.762	-344.849	-2038.32								17520	-466.919	-35.0952	-329.59	-466.919
17540	-1030.73							17540	-1251.22	-283.813	-337.219	-2038.27								17540	-488.281	-42.7246	-314.331	-488.281
17560	-1026.92							17560	-1254.27	-289.917	-344.849	-2038.22								17560	-469.971	-41.1987	-335.693	-469.971
17580	-1021.58							17580	-1258.85	-292.969	-344.849	-2038.17								17580	-479.126	-39.6729	-335.693	-479.126
17600	-1027.68							17600	-1251.23	-283.813	-346.375	-2038.11								17600	-466.919	-44.2505	-335.693	-466.919
17620	-1026.92							17620	-1254.27	-289.917	-343.323	-2038.06								17620	-473.022	-41.1987	-329.59	-473.022
17640	-1028.44							17640	-1257.33	-286.865	-340.271	-2038.01								17640	-469.971	-44.2505	-323.486	-469.971
17660	-1026.92							17660	-1249.7	-286.865	-338.745	-2037.97								17660	-469.971	-42.7246	-326.538	-469.971
17680	-1025.39							17680	-1251.22	-289.917	-347.9	-2037.94								17680	-476.074	-39.6729	-335.693	-476.074
17700	-1021.58							17700	-1252.75	-283.813	-340.271	-2037.91								17700	-476.074	-38.147	-320.435	-476.074
17720	-1022.34							17720	-1252.74	-280.762	-343.323	-2037.9								17720	-473.022	-35.0952	-320.435	-473.022
17740	-1026.15							17740	-1242.08	-292.969	-341.797	-2037.89								17740	-476.074	-48.8281	-332.642	-476.074
17760	-1021.58							17760	-1255.79	-280.762	-344.849	-2037.89								17760	-469.971	-38.147	-323.486	-469.971
17780	-1027.68							17780	-1248.17	-289.917	-343.323	-2037.9								17780	-473.022	-30.5176	-323.486	-473.022
17800	-1027.68							17800	-1255.79	-280.762	-347.9	-2037.91								17800	-476.074	-30.5176	-332.642	-476.074
17820	-1020.05							17820	-1248.18	-280.762	-347.9	-2037.92								17820	-469.971	-45.7764	-329.59	-469.971
17840	-1022.34							17840	-1243.59	-283.813	-340.271	-2037.93								17840	-473.022	-48.8281	-320.435	-473.022
17860	-1023.86							17860	-1246.65	-280.762	-344.849	-2037.93								17860	-479.126	-38.147	-323.486	-479.126
17880	-1027.68							17880	-1260.37	-280.762	-340.271	-2037.93								17880	-463.867	-36.6211	-326.538	-463.867
17900	-1025.39							17900	-1249.7	-277.71	-343.323	-2037.91								17900	-460.815	-36.6211	-332.642	-460.815
17920	-1023.1							17920	-1246.64	-292.969	-341.797	-2037.87								17920	-482.178	-38.147	-326.538	-482.178
17940	-1029.21							17940	-1252.75	-289.917	-341.797	-2037.82								17940	-476.074	-41.1987	-326.538	-476.074
17960	-1025.39							17960	-1255.79	-286.865	-347.9	-2037.75								17960	-460.815	-44.2505	-332.642	-460.815
17980	-1022.34							17980	-1248.17	-277.71	-341.797	-2037.66								17980	-476.074	-42.7246	-320.435	-476.074
18000	-1021.58							18000	-1252.74	-280.762	-349.426	-2037.56								18000	-476.074	-44.2505	-335.693	-476.074
18020	-1023.86							18020	-1251.23	-286.865	-346.375	-2037.46								18020	-473.022	-42.7246	-326.538	-473.022
18040	-1021.58							18040	-1252.74	-280.762	-347.9	-2037.34								18040	-479.126	-45.7764	-326.538	-479.126
18060	-1026.15							18060	-1255.8	-286.865	-344.849	-2037.22								18060	-469.971	-45.7764	-335.693	-469.971
18080	-1022.34							18080	-1257.32	-280.762	-341.797	-2037.11								18080	-466.919	-45.7764	-326.538	-466.919
18100	-1021.58							18100	-1246.65	-289.917	-347.9	-2036.99								18100	-476.074	-38.147	-329.59	-476.074
18120	-1015.47							18120	-1258.85	-283.813	-344.849	-2036.89								18120	-469.971	-45.7764	-326.538	-469.971
18140	-1022.34							18140	-1254.27	-283.813	-343.323	-2036.8								18140	-469.971	-42.7246	-329.59	-469.971
18160	-1020.05							18160	-1252.76	-277.71	-341.797	-2036.71								18160	-473.022	-48.8281	-329.59	-473.022
18180	-1020.81							18180	-1255.79	-289.917	-344.849	-2036.64								18180	-473.022	-36.6211	-335.693	-473.022
18200	-1020.81							18200	-1249.7	-289.917	-349.426	-2036.58								18200	-473.022	-35.0952	-335.693	-473.022
18220	-1019.29							18220	-1252.75	-283.813	-344.849	-2036.52								18220	-473.022	-45.7764	-329.59	-473.022
18240	-1020.81							18240	-1263.41	-283.813	-340.271	-2036.47								18240	-466.919	-39.6729	-323.486	-466.919
18260	-1023.86							18260	-1249.71	-289.917	-341.797	-2036.43								18260	-479.126	-48.8281	-323.486	-479.126
18280	-1021.58							18280	-1255.79	-289.917	-343.323	-2036.38								18280	-473.022	-44.2505	-335.693	-473.022
18300	-1019.29							18300	-1255.8	-277.71	-344.849	-2036.34								18300	-460.815	-41.1987	-335.693	-460.815
18320	-1022.34							18320	-1260.37	-283.813	-349.426	-2036.29								18320	-473.022	-35.0952	-326.538	-473.022
18340	-1021.58							18340	-1257.33	-296.021	-346.375	-2036.24								18340	-457.764	-44.2505	-332.642	-457.764
18360	-1020.05							18360	-1255.8	-274.658	-343.323	-2036.19								18360	-473.022	-38.147	-335.693	-473.022
18380	-1021.58							18380	-1254.27	-286.865	-347.9	-2036.14								18380	-469.971	-44.2505	-332.642	-469.971
18400	-1021.58							18400	-1251.22	-280.762	-347.9	-2036.08								18400	-463.867	-41.1987	-332.642	-463.867
18420	-1020.81							18420	-1258.85	-283.813	-343.323	-2036.03								18420	-466.919	-41.1987	-326.538	-466.919
18440	-1020.05							18440	-1260.37	-292.969	-338.745	-2035.97								18440	-473.022	-38.147	-326.538	-473.022
18460	-1020.81							18460	-1248.18	-292.969	-341.797	-2035.91								18460	-479.126	-38.147	-329.59	-479.126
18480	-1013.18							18480	-1255.79	-286.865	-347.9	-2035.85								18480	-466.919	-42.7246	-332.642	-466.919
18500	-1020.05							18500	-1251.23	-289.917	-346.375	-2035.79								18500	-479.126	-48.8281	-320.435	-479.126
18520	-1023.1							18520	-1260.37	-292.969	-340.271	-2035.73								18520	-479.126	-36.6211	-320.435	-479.126
18540	-1017.76							18540	-1258.84	-280.762	-344.849	-2035.67								18540	-466.919	-42.7246	-326.538	-466.919
18560	-1020.81							18560	-1251.23	-289.917	-343.323	-2035.6								18560	-473.022	-45.7764	-338.745	-473.022
18580	-1023.86							18580	-1255.78	-277.71	-346.375	-2035.53								18580	-469.971	-38.147	-323.486	-469.971
18600	-1021.58							18600	-1251.24	-292.969	-340.271	-2035.46								18600	-482.178	-44.2505	-320.435	-482.178
18620	-1018.52							18620	-1258.84	-280.762	-344.849	-2035.39								18620	-479.126	-41.1987	-329.59	-479.126
18640	-1025.39							18640	-1258.85	-280.762	-347.9	-2035.31								18640	-469.971	-41.1987	-332.642	-469.971
18660	-1021.58							18660	-1255.8	-277.71	-340.271	-2035.22								18660	-473.022	-42.7246	-320.435	-473.022
18680	-1020.81							18680	-1257.32	-277.71	-337.219	-2035.14								18680	-469.971	-39.6729	-320.435	-469.971
18700	-1020.05							18700	-1257.32	-292.969	-349.426	-2035.06								18700	-479.126	-30.5176	-332.642	-479.126
18720	-1027.68							18720	-1258.86	-286.865	-343.323	-2034.98								18720	-482.178	-41.1987	-323.486	-482.178
18740	-1029.97							18740	-1261.9	-280.762	-349.426	-2034.9								18740	-479.126	-45.7764	-332.642	-479.126
18760	-1030.73							18760	-1263.42	-283.813	-340.271	-2034.83								18760	-473.022	-33.5693	-323.486	-473.022
18780	-1032.26							18780	-1254.28	-286.865	-335.693	-2034.76								18780	-469.971	-35.0952	-317.383	-469.971
18800	-1029.97							18800	-1258.85	-296.021	-338.745	-2034.7								18800	-482.178	-45.7764	-326.538	-482.178
18820	-1035.31							18820	-1251.22	-286.865	-349.426	-2034.64								18820	-469.971	-38.147	-332.642	-469.971
18840	-1040.65							18840	-1261.9	-274.658	-346.375	-2034.59								18840	-479.126	-44.2505	-329.59	-479.126
18860	-1043.7							18860	-1252.75	-280.762	-340.271	-2034.55								18860	-482.178	-38.147	-320.435	-482.178
18880	-1041.41							18880	-1260.37	-292.969	-340.271	-2034.51								18880	-469.971	-41.1987	-323.486	-469.971
18900	-1042.18							18900	-1257.32	-292.969	-340.271	-2034.47								18900	-473.022	-42.7246	-329.59	-473.022
18920	-1046.75							18920	-1254.28	-292.969	-349.426	-2034.43								18920	-466.919	-42.7246	-332.642	-466.919
18940	-1048.28							18940	-1257.32	-283.813	-344.849	-2034.39								18940	-479.126	-47.3022	-326.538	-479.126
18960	-1051.33							18960	-1260.37	-289.917	-343.323	-2034.35								18960	-485.229	-41.1987	-326.538	-485.229
18980	-1049.8							18980	-1257.32	-286.865	-344.849	-2034.31								18980	-469.971	-35.0952	-332.642	-469.971
19000	-1050.57							19000	-1252.76	-289.917	-340.271	-2034.27								19000	-463.867	-45.7764	-329.59	-463.867
19020	-1057.43							19020	-1252.75	-277.71	-343.323	-2034.22								19020	-485.229	-44.2505	-320.435	-485.229
19040	-1059.72							19040	-1260.37	-280.762	-346.375	-2034.17								19040	-469.971	-45.7764	-329.59	-469.971
19060	-1057.43							19060	-1261.9	-283.813	-341.797	-2034.12								19060	-479.126	-41.1987	-326.538	-479.126
19080	-1065.06							19080	-1263.43	-292.969	-343.323	-2034.07								19080	-479.126	-42.7246	-323.486	-479.126
19100	-1065.83							19100	-1252.75	-280.762	-346.375	-2034.02								19100	-469.971	-42.7246	-335.693	-469.971
19120	-1067.35							19120	-1258.84	-296.021	-344.849	-2033.97								19120	-469.971	-42.7246	-332.642	-469.971
19140	-1069.64							19140	-1260.38	-274.658	-341.797	-2033.92								19140	-469.971	-41.1987	-323.486	-469.971
19160	-1078.03							19160	-1258.85	-277.71	-349.426	-2033.86								19160	-476.074	-45.7764	-335.693	-476.074
19180	-1075.74							19180	-1257.33	-277.71	-344.849	-2033.81								19180	-473.022	-41.1987	-323.486	-473.022
19200	-1079.56							19200	-1264.94	-286.865	-347.9	-2033.76								19200	-476.074	-39.6729	-329.59	-476.074
19220	-1085.66							19220	-1251.23	-286.865	-341.797	-2033.7								19220	-479.126	-38.147	-323.486	-479.126
19240	-1088.71							19240	-1255.79	-280.762	-349.426	-2033.64								19240	-476.074	-36.6211	-329.59	-476.074
19260	-1087.95							19260	-1258.85	-292.969	-337.219	-2033.59								19260	-482.178	-39.6729	-326.538	-482.178
19280	-1087.19							19280	-1255.8	-286.865	-344.849	-2033.53								19280	-476.074	-42.7246	-329.59	-476.074
19300	-1094.06							19300	-1260.37	-283.813	-343.323	-2033.47								19300	-473.022	-47.3022	-329.59	-473.022
19320	-1094.06							19320	-1258.85	-277.71	-338.745	-2033.42								19320	-485.229	-35.0952	-320.435	-485.229
19340	-1097.11							19340	-1254.28	-283.813	-341.797	-2033.36								19340	-482.178	-44.2505	-332.642	-482.178
19360	-1103.21							19360	-1257.32	-280.762	-347.9	-2033.31								19360	-476.074	-44.2505	-335.693	-476.074
19380	-1104.74							19380	-1260.38	-299.072	-341.797	-2033.25								19380	-479.126	-41.1987	-323.486	-479.126
19400	-1101.68							19400	-1261.9	-286.865	-349.426	-2033.2								19400	-476.074	-41.1987	-335.693	-476.074
19420	-1110.08							19420	-1261.9	-289.917	-344.849	-2033.14								19420	-482.178	-36.6211	-332.642	-482.178
19440	-1114.65							19440	-1249.7	-286.865	-343.323	-2033.08								19440	-479.126	-45.7764	-329.59	-479.126
19460	-1111.6							19460	-1258.85	-286.865	-341.797	-2033.02								19460	-479.126	-41.1987	-323.486	-479.126
19480	-1116.94							19480	-1257.32	-277.71	-340.271	-2032.96								19480	-473.022	-42.7246	-323.486	-473.022
19500	-1119.23							19500	-1251.23	-296.021	-343.323	-2032.9								19500	-476.074	-39.6729	-326.538	-476.074
19520	-1120.76							19520	-1252.75	-286.865	-343.323	-2032.84								19520	-476.074	-39.6729	-320.435	-476.074
19540	-1126.86							19540	-1260.38	-283.813	-346.375	-2032.79								19540	-479.126	-38.147	-329.59	-479.126
19560	-1129.15							19560	-1261.9	-280.762	-346.375	-2032.74								19560	-473.022	-38.147	-332.642	-473.022
19580	-1129.91							19580	-1257.32	-289.917	-346.375	-2032.7								19580	-482.178	-45.7764	-323.486	-482.178
19600	-1128.39							19600	-1260.38	-283.813	-338.745	-2032.67								19600	-476.074	-33.5693	-329.59	-476.074
19620	-1132.97							19620	-1254.27	-283.813	-341.797	-2032.65								19620	-482.178	-38.147	-323.486	-482.178
19640	-1136.78							19640	-1260.37	-274.658	-341.797	-2032.64								19640	-466.919	-44.2505	-323.486	-466.919
19660	-1136.78							19660	-1255.8	-286.865	-338.745	-2032.64								19660	-476.074	-36.6211	-326.538	-476.074
19680	-1135.25							19680	-1255.8	-283.813	-341.797	-2032.65								19680	-479.126	-33.5693	-320.435	-479.126
19700	-1146.7							19700	-1257.33	-292.969	-338.745	-2032.67								19700	-482.178	-45.7764	-320.435	-482.178
19720	-1145.94							19720	-1255.8	-283.813	-340.271	-2032.69								19720	-463.867	-36.6211	-317.383	-463.867
19740	-1146.7							19740	-1254.27	-280.762	-343.323	-2032.72								19740	-479.126	-45.7764	-326.538	-479.126
19760	-1153.56							19760	-1260.37	-296.021	-349.426	-2032.75								19760	-482.178	-38.147	-335.693	-482.178
19780	-1152.04							19780	-1261.9	-299.072	-344.849	-2032.77								19780	-476.074	-39.6729	-329.59	-476.074
19800	-1153.56							19800	-1263.43	-280.762	-341.797	-2032.78								19800	-476.074	-45.7764	-329.59	-476.074
19820	-1152.8							19820	-1268	-280.762	-344.849	-2032.78								19820	-473.022	-33.5693	-323.486	-473.022
19840	-1156.62							19840	-1261.91	-283.813	-337.219	-2032.78								19840	-479.126	-44.2505	-323.486	-479.126
19860	-1162.72							19860	-1266.47	-274.658	-346.375	-2032.76								19860	-482.178	-47.3022	-326.538	-482.178
19880	-1162.72							19880	-1255.81	-280.762	-341.797	-2032.74								19880	-469.971	-35.0952	-326.538	-469.971
19900	-1165.01							19900	-1263.41	-296.021	-347.9	-2032.7								19900	-463.867	-39.6729	-332.642	-463.867
19920	-1169.59							19920	-1260.38	-286.865	-347.9	-2032.67								19920	-466.919	-38.147	-335.693	-466.919
[truncated: 6,829 more rows]

## Sheet: Supp_Fig_15
Figure 15 a	mV	Control, 10mM Ca2+				Control, 1 mM Ca2+				Control, 10 μM Ca2+				Control, EGTA
[truncated: 41 more rows]
